# Supplementary material for: Appropriate definition of childbirth using Japanese administrative database: a cross-sectional cohort validation study
Source: BMC Pregnancy Childbirth. 2026 Feb 11;26:290. doi: 10.1186/s12884-026-08797-9 (PMC12998341; doi:10.1186/s12884-026-08797-9)
Supplement: Supplementary file 1 — Supplementary Material 1. [file 12884_2026_8797_MOESM1_ESM.xlsx]

## Sheet: Supplementary　Table 1
Supplementary Table 1. Diagnosis-related codes regarding childbirths
Diagnosis	ICD-10 code	Diagnosis code
HELLP syndrome (Hemolysis, Elevated liver enzymes, and Low platelet syndrome)	O142	8842155
Placental abruption with blood coagulation disorders	O450	8846571
Placental abruption	O459	6412001
Placental abruption	O459	6412003
Spontaneous preterm labor and delivery	O601	6441001
Artificial preterm labor and delivery	O603	8846723
Prolonged delivery of the second baby in twins	O632	8834115
Umbilical cord ptosis	O690	6630001
Umbilical cord prolapse	O690	6630002
Umbilical cord compression	O692	6632001
Incomplete uterine inversion	O712	8834263
Cervical rupture	O713	6653004
Retained placenta	O720	6660002
Incarcerated placenta	O720	6660007
Identical twin delivery	O849	6510001
Delivery of quintuplets	O849	6518002
Delivery of triplets	O849	6511002
Delivery of quadruplets	O849	6512002
Multiple delivery	O849	6519002
Intrapartum eclampsia	O151	6426008
Puerperal eclampsia	O152	6426001
Delivery in the forehead presentation	O323	6524001
Delivery in the face presentation	O323	6524002
Anterior cephalic delivery	O323	6528002
Maternal care for known or suspected malpresentation of fetus	O324	8835838
Posterior cephalic delivery	O328	6528001
Gyratory abnormality	O329	6529002
Pelvic disproportion by a macrosomia	O335	8832701
Delivery of a macrosomia	O335	6535001
Delivery of a hyper macrosomia	O335	6535002
Cephalopelvic disproportion	O339	6539001
Cephalopelvic disproportion	O339	8835229
Delivery with uterine myoma	O341	6541003
Uterine Postoperative Delivery	O342	8832141
Rigidity of soft birth canal	O344	8838362
Extension defect of soft birth canal	O344	6544007
Premature rupture of membranes・Delivery begins less than 24 hours after water breaks	O420	8844762
Premature rupture of membranes・Delivery begins more than 24 hours after water breaks	O421	8844761
Premature rupture of membranes・Delayed delivery due to treatment	O422	8844760
High rupture of membranes	O429	6582001
Premature rupture of membranes	O429	6581001
Oligoamnios by premature rupture of membranes	O429	8836489
Early rupture of membranes	O429	6581003
Water breaks	O429	6581004
Prolonged pregnancy	O48	6459005
Passing the due date	O48	6459002
Failed induction of instrumental labor	O611	8832194
Failed induction of labor	O619	8839901
Hard labor with cervical canal	O620	6610003
Primary weakness of labor pain	O620	8833306
Secondary weakness of labor pain	O621	8836834
Weakness of labor pain	O622	6612004
Precipitate delivery	O623	8832259
Excessively strong labor pain	O624	6614002
Cramping labor pain	O624	6614003
Constriction ring dystocia	O624	6610004
Threatened rupture of the uterus	O624	6651003
Abnormalities of forces of labor	O629	6619002
Long labor (Phase 1)	O630	8837214
Long labor (Phase 2)	O631	8837225
Long labor	O639	6621005
High sagittal presentation	O640	6603001
Obstructed labor due to occipitoposterior position	O640	8848137
malposition and malpresentation of fetus	O640	6603002
malposition and malpresentation of fetus	O640	6603003
malposition and malpresentation of fetus	O640	6603005
Deep transverse position	O640	6603004
Asynclitism	O640	8839781
Obstructed labor due to breech presentation	O641	8845929
Obstructed labor due to face position	O642	8845878
Arrest of delivery in the forehead presentation	O643	8845876
Obstructed labor due to scapular presentation	O644	8845902
Prolapsed arm	O644	8835432
Obliquity	O648	6603008
Postparietal bone entry	O648	6603010
Frontparietal bone entry	O648	6603009
Asynclitism	O648	6603007
Obstructed labor due to narrow pelvis	O651	8834617
Obstructed labor due to infantile pelvis	O651	8835201
Obstructed labor due to simply narrow pelvis	O651	8837120
Obstructed labor due to male pelvis	O651	8837449
Obstructed labor due to cephalopelvic disproportion	O654	8845174
Obstructed labor due to uterine fibroids	O655	8834202
Obstructed labor due to rigidity of the soft birth canal	O655	8848161
Obstructed labor due to ovarian cyst	O655	8840917
Shoulder dystocia	O660	6604001
Interlocking twins	O661	6605001
Obstructed labor due to macrosomia	O662	8848130
Hard labor	O669	6609002
Other obstructed labor	O669	6609005
Intrapartum abnormal hemorrhage	O679	6419003
Delivery with meconium-stained amniotic fluid	O681	8840795
Delivery complicated with biochemical abnormalities of fetal distres	O683	8842201
Asphyxia during delivery	O689	6563008
Umbilical cord blood vessel injury during delivery	O695	8839879
Perineal laceration during delivery	O700	8830827
First-degree of perineal laceration during delivery	O700	6640002
Labial laceration during delivery	O700	8848059
Second-degree of perineal laceration during delivery	O701	6641001
Third-degree of perineal laceration during delivery	O702	6642001
Fourth-degree of perineal laceration during delivery	O703	6543003
Perineal laceration during delivery	O709	8839878
Antepartum uterine rupture	O710	8839880
Postpartum uterine rupture	O711	8839869
Uterine rupture during delivery	O711	8839885
Postpartum uterine inversion	O712	8839868
Cervical laceration	O713	6223005
Birth canal injury	O713	6658001
High vaginal laceration	O714	8833337
Perineal hematoma	O717	6645001
Vulvar hematoma	O717	6245003
Massive birth canal hematoma	O717	8832704
Obstetric perineal hematoma	O717	8834050
Obstetric vulvar hematoma	O717	8834051
Obstetric vaginal hematoma	O717	8834059
Birth canal hematoma	O717	6659001
Third stage hemorrhage	O720	8837244
Atonic hemorrhage	O721	8834172
Uterine atony	O721	8834227
Postpartum hemorrhage	O721	8839870
Postpartum abnormal hemorrhage	O721	6661008
Retained fetal membranes	O722	6671004
Late postpartum hemorrhage	O722	8851077
Postpartum disseminated intravascular coagulation	O723	8839860
Postpartum coagulopathy	O723	8839862
Afibrinogenemia after delivery	O723	8839877
Cardiovascular complications from anesthesia during delivery	O742	8839891
Complications of anesthesia (central nervous system) during labor and delivery	O743	8839892
Toxic reaction to local anesthesia during labor	O744	8839887
Laryngospasm during delivery	O747	8839888
Difficult and failed intubation during delivery	O747	8839889
Complications of anaesthesia during labor and delivery	O749	8839890
Obstetric shock (other complications of labor and delivery, not elsewhere classified)	O751	6691004
Intrapartum fever (other complications of labor and delivery, not elsewhere classified)	O752	8839886
Intrapartum sepsis (other complications of labor and delivery, not elsewhere classified)	O753	8839900
Prolonged delivery after artificial rupture of the membranes	O755	6694001
Trial of labor after cesarean	O757	6542003
Abnormal labor	O758	6619001
Post-term delivery	O758	8845860
Spontaneous cephalic delivery	O800	8834372
Spontaneous breech delivery	O801	8834371
Spontaneous delivery	O809	6509002
Single spontaneous delivery	O809	8837144
Low forceps delivery (single delivery by forceps and vacuum extractor)	O810	8845019
Outlet forceps delivery (single delivery by forceps and vacuum extractor)	O810	8837957
Mild forceps delivery (single delivery by forceps and vacuum extractor)	O811	8837551
Forceps delivery (single delivery by forceps and vacuum extractor)	O813	6695004
High forceps delivery (single delivery by forceps and vacuum extractor)	O813	8833334
Vacuum delivery (single delivery by forceps and vacuum extractor)	O814	6695001
Combined forceps and vacuum delivery (single delivery by forceps and vacuum extractor)	O815	8844945
Single delivery by elective caesarean section	O820	8844756
Single delivery by repeat caesarean section	O820	8839049
Single delivery by emergency caesarean section	O821	8832722
Single delivery by caesarean section	O829	8837854
Breech extraction	O830	8833827
Breech delivery	O831	8833829
Destructive operations on a dead fetus	O834	8839899
Assisted delivery	O839	8831026
Multiple spontaneous delivery	O840	8836989
Multiple delivery by caesarean section	O842	8836990
Fraternal twin delivery	O849	6510004
Postpartum cervicitis (other puerperal infections)	O861	8839867
Postpartum vaginitis (other puerperal infections)	O861	8839873
Postpartum adnexitis (other puerperal infections)	O861	8839876
Postpartum urinary tract infection (other puerperal infections)	O862	8839875
Pelvic thrombophlebitis after delivery	O871	8839866
Postpartum deep vein thrombosis	O871	8839871
Postpartum hemorrhoids	O872	8839872
Afterbirth pains	O908	8842580
Obstetric hemorrhage	O991	8851088
Other intrapartum disorders of central nervous system	O993	6682001
Intrapartum cerebral disorder	O993	6682002
Intrapartum complications and ill-defined descriptions of heart disease	O994	6681001
Other intrapartum cerebrovascular diseases	O994	8848100
Intrapartum pulmonary complications	O995	6680002
Singleton live birth	Z370	8851455
Singleton stillbirth	Z371	8851453
Term newborn	Z380	8844995
Term singleton newborn delivered in-hospital	Z380	8850475
Term singleton newborn delivered out-of-hospital	Z381	8850474
Term twin newborns delivered in-hospital	Z383	8850469
