# Supplementary material for: Appropriate definition of childbirth using Japanese administrative database: a cross-sectional cohort validation study
Source: BMC Pregnancy Childbirth. 2026 Feb 11;26:290. doi: 10.1186/s12884-026-08797-9 (PMC12998341; doi:10.1186/s12884-026-08797-9)
Supplement: Supplementary file 2 — Supplementary Material 2. [file 12884_2026_8797_MOESM2_ESM.xlsx]

## Sheet: Supplementary Table 2
Supplementary Table 2. Medical procedure codes and medication codes regarding childbirth
Medical procedure name	Medical procedure code
Neonate heart rate - respiratory monitor (beyond 3 hours) (within 7 days) (per day)	160102650
Extra-amniotic drug solution infusion to induce labor	140015610
Uterine bleeding hemostasis (in labor)	140015810
Cervical dilation and labor induction (colpeurynter)	140016410
Cervical dilation and labor induction (metreurynter)	140016610
Dull cervical dilation in labor	140017010
Expression of placenta	140017310
Crede placental expression	140017450
Kristeller maneuver	140017510
Incision of cervix at delivery (including suture)	150221010
Breech extraction	150221110
Vacuum extraction	150221210
Forceps delivery (low (outlet) forceps)	150221310
Forceps delivery (mid forceps)	150221410
Perineum (vulva) incision and suture (at delivery)	150221510
Suture of perineum (vaginal wall) laceration (at delivery) (extending to muscle layer)	150221610
Suture of perineum (vaginal wall) laceration (at delivery) (extending to anus)	150221710
Suture of perineum (vaginal wall) laceration (at delivery) (extending to vaginal fornix)	150221810
Suture of perineum (vaginal wall) laceration (at delivery) (with rectal laceration)	150221910
Suture of uterine cervix laceration (at delivery)	150222010
Cesarean section (emergency cesarean section)	150222110
Cesarean section (selective cesarean section)	150222210
Complicated additional fee (cesarean section)	150390570
Uterine prolapse and ptosis reduction	150222550
Bimanual compression of the uterus (including aortal compression)	150222610
manual removal of placenta	150222710
Obstetric hysterectomy (Porro operation)	150223110
Medication name	Medication code
Oxytocin	620003122
	642410004
	642410100
	620006611
	642410006
	642410102
	642410104
	620003123
Dinoprostone	642490021
	642490024
	620553801
	622327800
	622756800
	642490016
	642490020
	642490022
	642490035
	642490027
	620006309
	620554201
	622327900
	622756900
	642490034
	642490023
	642490118
	640454040
	620006310
	642490028
