# Supplementary material for: Appropriate definition of childbirth using Japanese administrative database: a cross-sectional cohort validation study
Source: BMC Pregnancy Childbirth. 2026 Feb 11;26:290. doi: 10.1186/s12884-026-08797-9 (PMC12998341; doi:10.1186/s12884-026-08797-9)
Supplement: Supplementary file 4 — Supplementary Material 4. [file 12884_2026_8797_MOESM4_ESM.xlsx]

## Sheet: Supplementary Table 4
Supplementary Table 4. Algorithms for identifying childbirth: Algorithms 19–32 (excluding potentially preterm births)
Condition [A(pre(-))+susp]	Diagnosis-related codes regarding childbirths with a suspected flag, excluding potentially preterm births
Condition [A(pre(-))]	Diagnosis-related codes regarding childbirths without a suspected flag, excluding potentially preterm births
Condition [B]	Medical procedure codes regarding childbirth
Condition [C]	Medication codes regarding childbirth
Algorithm	Condition
Algorithm19	[A(pre(-))+susp]
Algorithm20	[A(pre(-))+susp] and [B]
Algorithm21	[A(pre(-))+susp] or [B]
Algorithm22	[A(pre(-))+susp] and [C]
Algorithm23	[A(pre(-))+susp] or [C]
Algorithm24	[A(pre(-))+susp] and [B] and [C]
Algoritum25	[A(pre(-))+susp] or [B] or [C]
Algorithm26	[A(pre(-))]
Algorithm27	[A(pre(-))] and [B]
Algorithm28	[A(pre(-))] or [B]
Algorithm29	[A(pre(-))] and [C]
Algorithm30	[A(pre(-))] or [C]
Algorithm31	[A(pre(-))] and [B] and [C]
Algorithm32	[A(pre(-))] or [B] or [C]
