# Supplementary material for: Appropriate definition of childbirth using Japanese administrative database: a cross-sectional cohort validation study
Source: BMC Pregnancy Childbirth. 2026 Feb 11;26:290. doi: 10.1186/s12884-026-08797-9 (PMC12998341; doi:10.1186/s12884-026-08797-9)
Supplement: Supplementary file 5 — Supplementary Material 5. [file 12884_2026_8797_MOESM5_ESM.xlsx]

## Sheet: Supplementary Table 5
Supplementary Table 5. Characteristics of women who gave birth during the observation period in the validation study
Age	Number	Percentage
15～19	374	0.01
20～24	3266	0.086
25～29	9131	0.241
30～34	13179	0.347
35～39	9370	0.247
40～44	2504	0.066
45～49	110	0.003
Total	37934	1
