# Supplementary material for: Appropriate definition of childbirth using Japanese administrative database: a cross-sectional cohort validation study
Source: BMC Pregnancy Childbirth. 2026 Feb 11;26:290. doi: 10.1186/s12884-026-08797-9 (PMC12998341; doi:10.1186/s12884-026-08797-9)
Supplement: Supplementary file 6 — Supplementary Material 6. [file 12884_2026_8797_MOESM6_ESM.xlsx]

## Sheet: Supplementary Table 6
Supplementary Table 6. Accuracy of identifying the month and year of delivery among women with childbirth experience: algorithms excluding likely preterm births (Algorithms 19–32)
Algorithm	TP	TN	FN	FP	Sensitivity(%)	95% CI		Specificity (%)	95% CI		PPV (%)	95% CI		NPV (%)	95% CI		Kappa	Youden
Algorithm19	21525	809465	16409	7227	0.567433	0.562447	0.572419	0.991151	0.990948	0.991354	0.748644	0.743629	0.753658	0.980131	0.97983	0.980432	0.631457	0.558584
Algorithm20	11682	813152	26252	3540	0.307956	0.30331	0.312602	0.995665	0.995523	0.995808	0.767442	0.760731	0.774153	0.968725	0.968353	0.969098	0.424917	0.303621
Algorithm21	24756	808356	13178	8336	0.652607	0.647816	0.657399	0.989793	0.989575	0.990011	0.748096	0.743419	0.752773	0.983959	0.983688	0.984231	0.684028	0.6424
Algorithm22	14804	812049	23130	4643	0.390257	0.385348	0.395166	0.994315	0.994152	0.994478	0.761249	0.755257	0.76724	0.972305	0.971953	0.972657	0.500976	0.384572
Algorithm23	24809	808181	13125	8511	0.654004	0.649217	0.658791	0.989579	0.989358	0.989799	0.744568	0.739885	0.74925	0.984019	0.983748	0.984291	0.683203	0.643583
Algorithm24	10041	813674	27893	3018	0.264697	0.260257	0.269136	0.996305	0.996173	0.996436	0.768895	0.761665	0.776125	0.966856	0.966473	0.967238	0.379717	0.261001
Algorithm25	25191	807876	12743	8816	0.664074	0.659321	0.668827	0.989205	0.988981	0.989429	0.740759	0.736102	0.745417	0.984471	0.984204	0.984739	0.687198	0.65328
Algorithm26	20788	809780	17146	6912	0.548004	0.542996	0.553013	0.991537	0.991338	0.991735	0.750469	0.745373	0.755565	0.979265	0.978958	0.979573	0.619185	0.539541
Algorithm27	11597	813182	26337	3510	0.305715	0.301079	0.310351	0.995702	0.99556	0.995844	0.767657	0.760923	0.774392	0.968628	0.968256	0.969001	0.422687	0.301417
Algorithm28	24144	808630	13790	8062	0.636474	0.631633	0.641314	0.990128	0.989914	0.990343	0.749674	0.744943	0.754405	0.983232	0.982955	0.98351	0.675213	0.626602
Algorithm29	14716	812077	23218	4615	0.387937	0.383033	0.392841	0.994349	0.994187	0.994512	0.761264	0.755255	0.767274	0.972204	0.971851	0.972556	0.498946	0.382286
Algorithm30	24198	808454	13736	8238	0.637897	0.633061	0.642734	0.989913	0.989696	0.99013	0.746023	0.741286	0.75076	0.983293	0.983016	0.98357	0.674414	0.62781
Algorithm31	9976	813693	27958	2999	0.262983	0.258553	0.267413	0.996328	0.996197	0.996459	0.768863	0.761609	0.776117	0.966782	0.966399	0.967165	0.377838	0.259311
Algorithm32	24609	808136	13325	8556	0.648732	0.643928	0.653536	0.989524	0.989303	0.989744	0.742017	0.737308	0.746726	0.983779	0.983506	0.984052	0.678952	0.638256
