# Supplementary material for: Appropriate definition of childbirth using Japanese administrative database: a cross-sectional cohort validation study
Source: BMC Pregnancy Childbirth. 2026 Feb 11;26:290. doi: 10.1186/s12884-026-08797-9 (PMC12998341; doi:10.1186/s12884-026-08797-9)
Supplement: Supplementary file 7 — Supplementary Material 7. [file 12884_2026_8797_MOESM7_ESM.xlsx]

## Sheet: Supplementary Table 7
Supplementary Table 7. Accuracy of algorithms identifying subsequent childbirths based on month difference observed as childbirth-related codes
Algorithms	Month difference	TP	TN	FN	FP	Sensitivity(%)	95% CI		Specificity (%)	95% CI		PPV (%)	95% CI		NPV (%)	95% CI		Kappa	Youden
Algorithm1	2	2746	29882	3119	2187	0.468201	0.455431	0.480972	0.931803	0.929044	0.934562	0.556659	0.542796	0.570522	0.905488	0.902331	0.908644	0.427777	0.400004
	3	2690	30727	3175	1342	0.458653	0.4459	0.471406	0.958153	0.955961	0.960344	0.667163	0.652617	0.681708	0.906348	0.903246	0.909449	0.477817	0.416806
	4	2657	31021	3208	1048	0.453026	0.440286	0.465766	0.96732	0.965374	0.969266	0.717139	0.702636	0.731642	0.906278	0.903191	0.909366	0.494797	0.420347
	5	2641	31194	3224	875	0.450298	0.437565	0.463032	0.972715	0.970932	0.974498	0.751138	0.736846	0.765429	0.906328	0.90325	0.909406	0.505774	0.423013
	6	2640	31291	3225	778	0.450128	0.437395	0.462861	0.97574	0.974056	0.977424	0.772382	0.758325	0.786438	0.906565	0.903495	0.909636	0.513377	0.425868
	7	2638	31354	3227	715	0.449787	0.437055	0.462519	0.977704	0.976088	0.97932	0.786758	0.772894	0.800622	0.906683	0.903617	0.909749	0.518162	0.427491
	8	2636	31389	3229	680	0.449446	0.436715	0.462177	0.978796	0.977219	0.980373	0.794934	0.781191	0.808676	0.906725	0.903661	0.909788	0.520699	0.428242
	9	2635	31409	3230	660	0.449275	0.436545	0.462006	0.979419	0.977865	0.980973	0.799697	0.786031	0.813362	0.906753	0.90369	0.909815	0.522179	0.428695
	10	2635	31423	3230	646	0.449275	0.436545	0.462006	0.979856	0.978318	0.981394	0.803109	0.789502	0.816716	0.90679	0.903729	0.909851	0.523332	0.429131
	11	2633	31435	3232	634	0.448934	0.436205	0.461664	0.98023	0.978706	0.981754	0.805938	0.792377	0.8195	0.90677	0.903709	0.909831	0.523996	0.429164
	12	2629	31453	3236	616	0.448252	0.435525	0.46098	0.980791	0.979289	0.982294	0.810169	0.796676	0.823663	0.906714	0.903653	0.909775	0.52483	0.429044
	13	2614	31475	3251	594	0.445695	0.432974	0.458416	0.981477	0.980002	0.982953	0.814838	0.801396	0.828279	0.906381	0.903318	0.909445	0.524194	0.427172
	14	2605	31503	3260	566	0.44416	0.431444	0.456877	0.982351	0.980909	0.983792	0.821507	0.808179	0.834836	0.906222	0.903158	0.909287	0.525043	0.426511
	15	2592	31547	3273	522	0.441944	0.429234	0.454654	0.983723	0.982338	0.985108	0.83237	0.81925	0.84549	0.906002	0.902937	0.909068	0.526577	0.425666
	16	2565	31567	3300	502	0.43734	0.424645	0.450036	0.984346	0.982988	0.985705	0.836322	0.823228	0.849416	0.905355	0.902282	0.908427	0.523775	0.421686
	17	2541	31592	3324	477	0.433248	0.420566	0.44593	0.985126	0.983801	0.986451	0.841948	0.828933	0.854963	0.9048	0.901722	0.907879	0.521873	0.418374
	18	2508	31621	3357	448	0.427621	0.41496	0.440283	0.98603	0.984746	0.987315	0.848444	0.835517	0.861371	0.904025	0.900938	0.907112	0.518777	0.413652
	19	2477	31653	3388	416	0.422336	0.409695	0.434977	0.987028	0.98579	0.988266	0.856205	0.843418	0.868991	0.903313	0.900219	0.906408	0.516241	0.409364
	20	2436	31698	3429	371	0.415345	0.402733	0.427957	0.988431	0.987261	0.989602	0.86783	0.855301	0.880359	0.902383	0.899279	0.905487	0.513071	0.403776
	21	2384	31748	3481	321	0.406479	0.393908	0.41905	0.98999	0.988901	0.99108	0.881331	0.869143	0.893518	0.901189	0.898073	0.904305	0.508376	0.396469
	22	2327	31798	3538	271	0.39676	0.38424	0.409281	0.991549	0.990548	0.992551	0.895689	0.883935	0.907443	0.899875	0.896746	0.903005	0.502718	0.38831
	23	2259	31866	3606	203	0.385166	0.372712	0.397621	0.99367	0.992802	0.994538	0.917547	0.906682	0.928412	0.898342	0.895197	0.901487	0.496543	0.378836
	24	2199	31930	3666	139	0.374936	0.362546	0.387326	0.995666	0.994947	0.996385	0.940547	0.930962	0.950133	0.897011	0.893853	0.900168	0.491313	0.370602
Algorithm2	2	1564	31810	4301	259	0.266667	0.255349	0.277984	0.991924	0.990944	0.992903	0.857926	0.8419	0.873953	0.880895	0.877554	0.884236	0.359936	0.25859
	3	1564	31810	4301	259	0.266667	0.255349	0.277984	0.991924	0.990944	0.992903	0.857926	0.8419	0.873953	0.880895	0.877554	0.884236	0.359936	0.25859
	4	1564	31811	4301	258	0.266667	0.255349	0.277984	0.991955	0.990977	0.992933	0.858397	0.842388	0.874406	0.880898	0.877558	0.884239	0.360014	0.258622
	5	1564	31811	4301	258	0.266667	0.255349	0.277984	0.991955	0.990977	0.992933	0.858397	0.842388	0.874406	0.880898	0.877558	0.884239	0.360014	0.258622
	6	1564	31811	4301	258	0.266667	0.255349	0.277984	0.991955	0.990977	0.992933	0.858397	0.842388	0.874406	0.880898	0.877558	0.884239	0.360014	0.258622
	7	1564	31811	4301	258	0.266667	0.255349	0.277984	0.991955	0.990977	0.992933	0.858397	0.842388	0.874406	0.880898	0.877558	0.884239	0.360014	0.258622
	8	1564	31811	4301	258	0.266667	0.255349	0.277984	0.991955	0.990977	0.992933	0.858397	0.842388	0.874406	0.880898	0.877558	0.884239	0.360014	0.258622
	9	1564	31811	4301	258	0.266667	0.255349	0.277984	0.991955	0.990977	0.992933	0.858397	0.842388	0.874406	0.880898	0.877558	0.884239	0.360014	0.258622
	10	1564	31811	4301	258	0.266667	0.255349	0.277984	0.991955	0.990977	0.992933	0.858397	0.842388	0.874406	0.880898	0.877558	0.884239	0.360014	0.258622
	11	1563	31813	4302	256	0.266496	0.255181	0.277812	0.992017	0.991043	0.992991	0.859263	0.843282	0.875244	0.880881	0.87754	0.884221	0.359969	0.258513
	12	1561	31817	4304	252	0.266155	0.254844	0.277466	0.992142	0.991176	0.993108	0.861004	0.84508	0.876928	0.880845	0.877504	0.884186	0.359877	0.258297
	13	1550	31824	4315	245	0.26428	0.252994	0.275565	0.99236	0.991407	0.993313	0.86351	0.847628	0.879392	0.8806	0.877257	0.883943	0.358194	0.25664
	14	1537	31835	4328	234	0.262063	0.250808	0.273318	0.992703	0.991772	0.993635	0.867871	0.8521	0.883643	0.88032	0.876974	0.883665	0.35641	0.254766
	15	1526	31846	4339	223	0.260188	0.248959	0.271416	0.993046	0.992137	0.993956	0.872499	0.856867	0.88813	0.880088	0.876741	0.883436	0.355028	0.253234
	16	1514	31856	4351	213	0.258142	0.246942	0.269341	0.993358	0.992469	0.994247	0.876665	0.861156	0.892173	0.87983	0.876481	0.883179	0.353356	0.2515
	17	1501	31871	4364	198	0.255925	0.244757	0.267093	0.993826	0.992968	0.994683	0.883461	0.868203	0.898719	0.879564	0.876213	0.882915	0.351863	0.249751
	18	1483	31886	4382	183	0.252856	0.241732	0.26398	0.994294	0.993469	0.995118	0.890156	0.875141	0.905172	0.879177	0.875823	0.882532	0.349329	0.247149
	19	1463	31907	4402	162	0.249446	0.238372	0.26052	0.994948	0.994172	0.995724	0.900308	0.885741	0.914874	0.878763	0.875405	0.88212	0.346835	0.244394
	20	1443	31929	4422	140	0.246036	0.235013	0.257059	0.995634	0.994913	0.996356	0.91156	0.897573	0.925548	0.878353	0.874992	0.881713	0.344399	0.24167
	21	1418	31950	4447	119	0.241773	0.230815	0.252731	0.996289	0.995624	0.996955	0.922576	0.909215	0.935938	0.87782	0.874455	0.881184	0.340814	0.238062
	22	1374	31990	4491	79	0.234271	0.223431	0.245111	0.997537	0.996994	0.998079	0.94563	0.933971	0.957289	0.876895	0.873523	0.880266	0.334663	0.231808
	23	1331	32013	4534	56	0.226939	0.21622	0.237659	0.998254	0.997797	0.998711	0.959625	0.949266	0.969984	0.875941	0.872561	0.87932	0.327286	0.225193
	24	1283	32046	4582	23	0.218755	0.208175	0.229336	0.999283	0.99899	0.999576	0.982389	0.975255	0.989523	0.874904	0.871516	0.878293	0.319507	0.218038
Algorithm3	2	2095	31674	3770	395	0.357204	0.34494	0.369467	0.987683	0.986476	0.98889	0.841365	0.827016	0.855715	0.893635	0.890425	0.896845	0.450893	0.344887
	3	2094	31676	3771	393	0.357033	0.344771	0.369296	0.987745	0.986541	0.988949	0.841978	0.827642	0.856314	0.893616	0.890406	0.896826	0.450875	0.344778
	4	2094	31676	3771	393	0.357033	0.344771	0.369296	0.987745	0.986541	0.988949	0.841978	0.827642	0.856314	0.893616	0.890406	0.896826	0.450875	0.344778
	5	2094	31679	3771	390	0.357033	0.344771	0.369296	0.987839	0.986639	0.989038	0.842995	0.828688	0.857302	0.893625	0.890415	0.896834	0.45112	0.344872
	6	2093	31679	3772	390	0.356863	0.344602	0.369124	0.987839	0.986639	0.989038	0.842932	0.82862	0.857244	0.8936	0.89039	0.896809	0.450938	0.344701
	7	2093	31679	3772	390	0.356863	0.344602	0.369124	0.987839	0.986639	0.989038	0.842932	0.82862	0.857244	0.8936	0.89039	0.896809	0.450938	0.344701
	8	2093	31679	3772	390	0.356863	0.344602	0.369124	0.987839	0.986639	0.989038	0.842932	0.82862	0.857244	0.8936	0.89039	0.896809	0.450938	0.344701
	9	2093	31681	3772	388	0.356863	0.344602	0.369124	0.987901	0.986705	0.989098	0.843611	0.829319	0.857904	0.893606	0.890396	0.896815	0.451102	0.344764
	10	2092	31682	3773	387	0.356692	0.344433	0.368952	0.987932	0.986737	0.989127	0.843889	0.8296	0.858177	0.893583	0.890374	0.896793	0.451002	0.344625
	11	2091	31687	3774	382	0.356522	0.344263	0.36878	0.988088	0.986901	0.989276	0.845532	0.831288	0.859776	0.893573	0.890363	0.896783	0.45123	0.34461
	12	2087	31698	3778	371	0.35584	0.343587	0.368093	0.988431	0.987261	0.989602	0.849064	0.834912	0.863217	0.893505	0.890295	0.896715	0.451403	0.344271
	13	2072	31708	3793	361	0.353282	0.341049	0.365515	0.988743	0.987588	0.989898	0.851624	0.837498	0.865749	0.893158	0.889944	0.896371	0.449485	0.342025
	14	2058	31729	3807	340	0.350895	0.338681	0.363109	0.989398	0.988277	0.990519	0.858215	0.844253	0.872177	0.892869	0.889654	0.896085	0.448646	0.340293
	15	2049	31746	3816	323	0.349361	0.337159	0.361563	0.989928	0.988835	0.991021	0.863828	0.850026	0.87763	0.892694	0.889478	0.895911	0.448393	0.339289
	16	2026	31760	3839	309	0.345439	0.333269	0.357609	0.990365	0.989295	0.991434	0.867666	0.853922	0.88141	0.89216	0.888938	0.895382	0.445304	0.335804
	17	2005	31787	3860	282	0.341858	0.329719	0.353998	0.991206	0.990185	0.992228	0.876694	0.863219	0.89017	0.891716	0.88849	0.894942	0.443639	0.333065
	18	1980	31809	3885	260	0.337596	0.325493	0.349699	0.991892	0.990911	0.992874	0.883929	0.870664	0.897193	0.891158	0.887927	0.894389	0.440798	0.329488
	19	1954	31837	3911	232	0.333163	0.3211	0.345226	0.992766	0.991838	0.993693	0.89387	0.880958	0.906782	0.890595	0.887359	0.893831	0.438241	0.325928
	20	1928	31871	3937	198	0.32873	0.316707	0.340752	0.993826	0.992968	0.994683	0.906867	0.894514	0.919221	0.890053	0.886812	0.893293	0.436157	0.322556
	21	1893	31902	3972	167	0.322762	0.310797	0.334728	0.994792	0.994005	0.99558	0.918932	0.907145	0.930719	0.889279	0.886032	0.892526	0.43208	0.317555
	22	1835	31949	4030	120	0.312873	0.301006	0.32474	0.996258	0.99559	0.996926	0.938619	0.927979	0.949259	0.88799	0.884731	0.891249	0.424847	0.309131
	23	1782	31991	4083	78	0.303836	0.292066	0.315607	0.997568	0.997029	0.998107	0.958065	0.948955	0.967174	0.886816	0.883547	0.890085	0.41803	0.301404
	24	1723	32031	4142	38	0.293777	0.282119	0.305434	0.998815	0.998439	0.999192	0.978421	0.971635	0.985208	0.885495	0.882213	0.888776	0.409726	0.292592
Algorithm4	2	851	31937	5014	132	0.145098	0.136084	0.154112	0.995884	0.995183	0.996585	0.865717	0.844403	0.887032	0.864307	0.860815	0.867799	0.213635	0.140982
	3	851	31937	5014	132	0.145098	0.136084	0.154112	0.995884	0.995183	0.996585	0.865717	0.844403	0.887032	0.864307	0.860815	0.867799	0.213635	0.140982
	4	851	31937	5014	132	0.145098	0.136084	0.154112	0.995884	0.995183	0.996585	0.865717	0.844403	0.887032	0.864307	0.860815	0.867799	0.213635	0.140982
	5	851	31937	5014	132	0.145098	0.136084	0.154112	0.995884	0.995183	0.996585	0.865717	0.844403	0.887032	0.864307	0.860815	0.867799	0.213635	0.140982
	6	851	31937	5014	132	0.145098	0.136084	0.154112	0.995884	0.995183	0.996585	0.865717	0.844403	0.887032	0.864307	0.860815	0.867799	0.213635	0.140982
	7	851	31937	5014	132	0.145098	0.136084	0.154112	0.995884	0.995183	0.996585	0.865717	0.844403	0.887032	0.864307	0.860815	0.867799	0.213635	0.140982
	8	851	31937	5014	132	0.145098	0.136084	0.154112	0.995884	0.995183	0.996585	0.865717	0.844403	0.887032	0.864307	0.860815	0.867799	0.213635	0.140982
	9	851	31937	5014	132	0.145098	0.136084	0.154112	0.995884	0.995183	0.996585	0.865717	0.844403	0.887032	0.864307	0.860815	0.867799	0.213635	0.140982
	10	851	31937	5014	132	0.145098	0.136084	0.154112	0.995884	0.995183	0.996585	0.865717	0.844403	0.887032	0.864307	0.860815	0.867799	0.213635	0.140982
	11	851	31939	5014	130	0.145098	0.136084	0.154112	0.995946	0.995251	0.996642	0.867482	0.846265	0.888699	0.864314	0.860822	0.867806	0.213775	0.141044
	12	851	31942	5014	127	0.145098	0.136084	0.154112	0.99604	0.995352	0.996727	0.870143	0.849076	0.891211	0.864325	0.860834	0.867817	0.213984	0.141138
	13	845	31946	5020	123	0.144075	0.135088	0.153062	0.996165	0.995488	0.996841	0.872934	0.851953	0.893915	0.8642	0.860707	0.867692	0.212847	0.14024
	14	839	31952	5026	117	0.143052	0.134091	0.152013	0.996352	0.995692	0.997012	0.877615	0.85684	0.89839	0.864081	0.860588	0.867574	0.211847	0.139404
	15	833	31957	5032	112	0.142029	0.133095	0.150963	0.996508	0.995862	0.997153	0.881481	0.860873	0.90209	0.86396	0.860466	0.867453	0.210775	0.138537
	16	828	31959	5037	110	0.141176	0.132265	0.150088	0.99657	0.99593	0.99721	0.882729	0.862139	0.90332	0.86385	0.860355	0.867345	0.209728	0.137746
	17	824	31964	5041	105	0.140494	0.131601	0.149388	0.996726	0.996101	0.997351	0.886975	0.866615	0.907336	0.863775	0.86028	0.86727	0.209127	0.13722
	18	810	31971	5055	98	0.138107	0.129277	0.146937	0.996944	0.99634	0.997548	0.89207	0.871888	0.912253	0.863474	0.859977	0.866972	0.206282	0.135052
	19	800	31983	5065	86	0.136402	0.127618	0.145186	0.997318	0.996752	0.997884	0.902935	0.883441	0.922428	0.863285	0.859787	0.866784	0.204728	0.133721
	20	787	31997	5078	72	0.134186	0.125462	0.142909	0.997755	0.997237	0.998273	0.916182	0.89765	0.934714	0.863034	0.859535	0.866534	0.202586	0.131941
	21	771	32009	5094	60	0.131458	0.12281	0.140106	0.998129	0.997656	0.998602	0.927798	0.9102	0.945396	0.862707	0.859205	0.866208	0.19957	0.129587
	22	747	32027	5118	42	0.127366	0.118833	0.135898	0.99869	0.998294	0.999086	0.946768	0.931103	0.962433	0.862216	0.85871	0.865721	0.195011	0.126056
	23	729	32040	5136	29	0.124297	0.115853	0.13274	0.999096	0.998767	0.999425	0.961741	0.948086	0.975397	0.861846	0.858339	0.865354	0.19153	0.123392
	24	700	32056	5165	13	0.119352	0.111055	0.127649	0.999595	0.999374	0.999815	0.981767	0.971946	0.991588	0.861234	0.857722	0.864746	0.185532	0.118947
Algorithm5	2	3420	29672	2445	2397	0.58312	0.570502	0.595739	0.925255	0.922377	0.928133	0.587932	0.575283	0.600581	0.923872	0.920972	0.926773	0.510081	0.508375
	3	3393	30555	2472	1514	0.578517	0.565879	0.591154	0.952789	0.950468	0.955111	0.691461	0.678537	0.704385	0.925152	0.922314	0.92799	0.569298	0.531306
	4	3374	30866	2491	1203	0.575277	0.562626	0.587928	0.962487	0.960407	0.964567	0.737164	0.724412	0.749916	0.925323	0.922502	0.928144	0.590769	0.537764
	5	3370	31046	2495	1023	0.574595	0.561942	0.587248	0.9681	0.966177	0.970023	0.76713	0.754631	0.779628	0.925613	0.922805	0.928422	0.604701	0.542695
	6	3368	31141	2497	928	0.574254	0.561599	0.586909	0.971062	0.969228	0.972897	0.783985	0.771679	0.796291	0.925768	0.922967	0.92857	0.612231	0.545316
	7	3367	31209	2498	860	0.574084	0.561428	0.586739	0.973183	0.971415	0.974951	0.796546	0.78441	0.808682	0.925891	0.923094	0.928687	0.617754	0.547266
	8	3366	31247	2499	822	0.573913	0.561257	0.586569	0.974368	0.972638	0.976097	0.803725	0.791696	0.815754	0.925947	0.923153	0.928741	0.620803	0.548281
	9	3366	31267	2499	802	0.573913	0.561257	0.586569	0.974991	0.973282	0.9767	0.807582	0.795614	0.819549	0.925991	0.923198	0.928783	0.622491	0.548904
	10	3365	31279	2500	790	0.573743	0.561086	0.586399	0.975366	0.973669	0.977062	0.809868	0.797936	0.821799	0.92599	0.923198	0.928781	0.623362	0.549108
	11	3363	31292	2502	777	0.573402	0.560744	0.586059	0.975771	0.974088	0.977454	0.812319	0.800425	0.824213	0.925963	0.923172	0.928755	0.624176	0.549173
	12	3357	31309	2508	760	0.572379	0.559717	0.58504	0.976301	0.974636	0.977966	0.8154	0.803548	0.827251	0.925836	0.923043	0.928629	0.624753	0.54868
	13	3340	31335	2525	734	0.56948	0.556808	0.582152	0.977112	0.975475	0.978749	0.819833	0.808031	0.831635	0.925428	0.92263	0.928226	0.624506	0.546592
	14	3325	31367	2540	702	0.566922	0.554241	0.579604	0.97811	0.976508	0.979711	0.825677	0.813959	0.837395	0.925089	0.922287	0.927891	0.625062	0.545032
	15	3309	31419	2556	650	0.564194	0.551504	0.576885	0.979731	0.978189	0.981274	0.835817	0.824278	0.847357	0.924768	0.921963	0.927573	0.6272	0.543926
	16	3277	31446	2588	623	0.558738	0.54603	0.571446	0.980573	0.979063	0.982084	0.840256	0.828758	0.851755	0.923958	0.921142	0.926775	0.624841	0.539311
	17	3247	31482	2618	587	0.553623	0.5409	0.566346	0.981696	0.980229	0.983163	0.846896	0.835498	0.858294	0.923226	0.9204	0.926052	0.623537	0.535319
	18	3213	31518	2652	551	0.547826	0.535088	0.560564	0.982818	0.981396	0.984241	0.853613	0.84232	0.864906	0.922388	0.919551	0.925225	0.621623	0.530644
	19	3174	31557	2691	512	0.541176	0.528423	0.55393	0.984034	0.982663	0.985406	0.861096	0.849931	0.872261	0.921426	0.918576	0.924276	0.619199	0.525211
	20	3124	31610	2741	459	0.532651	0.519882	0.545421	0.985687	0.984387	0.986987	0.871895	0.860952	0.882838	0.920206	0.917341	0.923072	0.61631	0.518338
	21	3067	31669	2798	400	0.522933	0.51015	0.535716	0.987527	0.986312	0.988742	0.884626	0.873992	0.895261	0.918821	0.915938	0.921704	0.61283	0.51046
	22	2986	31742	2879	327	0.509122	0.496328	0.521916	0.989803	0.988704	0.990903	0.901298	0.891141	0.911454	0.916842	0.913934	0.919751	0.606797	0.498925
	23	2892	31823	2973	246	0.493095	0.480299	0.50589	0.992329	0.991374	0.993284	0.921606	0.912201	0.931011	0.914559	0.911622	0.917496	0.599261	0.485424
	24	2819	31903	3046	166	0.480648	0.467861	0.493435	0.994824	0.994038	0.995609	0.944389	0.936167	0.95261	0.912844	0.909887	0.915802	0.594801	0.475472
Algorithm6	2	1313	31841	4552	228	0.22387	0.213202	0.234539	0.99289	0.991971	0.99381	0.852044	0.834316	0.869772	0.874921	0.871522	0.87832	0.310195	0.216761
	3	1312	31842	4553	227	0.2237	0.213035	0.234365	0.992922	0.992004	0.993839	0.852502	0.834785	0.870218	0.8749	0.871501	0.878299	0.310057	0.216621
	4	1312	31842	4553	227	0.2237	0.213035	0.234365	0.992922	0.992004	0.993839	0.852502	0.834785	0.870218	0.8749	0.871501	0.878299	0.310057	0.216621
	5	1312	31843	4553	226	0.2237	0.213035	0.234365	0.992953	0.992037	0.993868	0.853056	0.835361	0.870751	0.874904	0.871505	0.878303	0.310133	0.216653
	6	1312	31843	4553	226	0.2237	0.213035	0.234365	0.992953	0.992037	0.993868	0.853056	0.835361	0.870751	0.874904	0.871505	0.878303	0.310133	0.216653
	7	1312	31843	4553	226	0.2237	0.213035	0.234365	0.992953	0.992037	0.993868	0.853056	0.835361	0.870751	0.874904	0.871505	0.878303	0.310133	0.216653
	8	1312	31843	4553	226	0.2237	0.213035	0.234365	0.992953	0.992037	0.993868	0.853056	0.835361	0.870751	0.874904	0.871505	0.878303	0.310133	0.216653
	9	1312	31843	4553	226	0.2237	0.213035	0.234365	0.992953	0.992037	0.993868	0.853056	0.835361	0.870751	0.874904	0.871505	0.878303	0.310133	0.216653
	10	1312	31843	4553	226	0.2237	0.213035	0.234365	0.992953	0.992037	0.993868	0.853056	0.835361	0.870751	0.874904	0.871505	0.878303	0.310133	0.216653
	11	1312	31846	4553	223	0.2237	0.213035	0.234365	0.993046	0.992137	0.993956	0.854723	0.837095	0.872352	0.874914	0.871516	0.878313	0.310359	0.216746
	12	1310	31852	4555	217	0.223359	0.212699	0.234018	0.993233	0.992336	0.994131	0.857891	0.840378	0.875404	0.874887	0.871488	0.878285	0.310387	0.216592
	13	1303	31857	4562	212	0.222165	0.211526	0.232804	0.993389	0.992502	0.994276	0.860066	0.842597	0.877535	0.874736	0.871336	0.878135	0.30927	0.215555
	14	1294	31869	4571	200	0.220631	0.210018	0.231244	0.993763	0.992902	0.994625	0.866131	0.848864	0.883398	0.874561	0.87116	0.877962	0.308252	0.214394
	15	1288	31880	4577	189	0.219608	0.209013	0.230203	0.994106	0.993269	0.994944	0.872038	0.855002	0.889074	0.874455	0.871054	0.877856	0.307799	0.213714
	16	1276	31883	4589	186	0.217562	0.207002	0.228121	0.9942	0.993369	0.995031	0.872777	0.855696	0.889858	0.874177	0.870774	0.877581	0.305446	0.211762
	17	1263	31894	4602	175	0.215345	0.204825	0.225866	0.994543	0.993737	0.995349	0.878303	0.861405	0.895201	0.873904	0.870498	0.87731	0.303476	0.209888
	18	1245	31908	4620	161	0.212276	0.201811	0.222742	0.99498	0.994206	0.995753	0.885491	0.868846	0.902135	0.873522	0.870113	0.87693	0.300638	0.207256
	19	1229	31923	4636	146	0.209548	0.199132	0.219964	0.995447	0.994711	0.996184	0.893818	0.877534	0.910102	0.873191	0.86978	0.876602	0.298294	0.204995
	20	1209	31947	4656	122	0.206138	0.195785	0.216491	0.996196	0.995522	0.996869	0.90834	0.892838	0.923841	0.872797	0.869384	0.876211	0.29574	0.202334
	21	1180	31967	4685	102	0.201194	0.190933	0.211454	0.996819	0.996203	0.997436	0.920437	0.905623	0.935251	0.872176	0.868758	0.875594	0.290876	0.198013
	22	1147	31994	4718	75	0.195567	0.185416	0.205718	0.997661	0.997133	0.99819	0.938625	0.925168	0.952083	0.871486	0.868063	0.87491	0.285601	0.193228
	23	1118	32023	4747	46	0.190622	0.18057	0.200675	0.998566	0.998151	0.99898	0.960481	0.949289	0.971674	0.8709	0.867473	0.874328	0.281309	0.189188
	24	1075	32046	4790	23	0.183291	0.173389	0.193193	0.999283	0.99899	0.999576	0.979053	0.970582	0.987524	0.869964	0.866529	0.873399	0.273342	0.182574
Algorithm7	2	3468	29620	2397	2449	0.591304	0.578723	0.603886	0.923633	0.920727	0.92654	0.586108	0.573558	0.598658	0.925134	0.922251	0.928016	0.513079	0.514938
	3	3443	30502	2422	1567	0.587042	0.574441	0.599643	0.951137	0.948777	0.953496	0.687226	0.674387	0.700064	0.926437	0.923617	0.929257	0.572262	0.538178
	4	3424	30809	2441	1260	0.583802	0.571187	0.596418	0.96071	0.958583	0.962836	0.730999	0.7183	0.743699	0.926586	0.923783	0.92939	0.593324	0.544512
	5	3420	30992	2445	1077	0.58312	0.570502	0.595739	0.966416	0.964444	0.968388	0.760507	0.748033	0.772981	0.926877	0.924087	0.929668	0.607421	0.549536
	6	3419	31087	2446	982	0.58295	0.570331	0.595569	0.969379	0.967493	0.971264	0.776869	0.764568	0.78917	0.927057	0.924274	0.92984	0.615053	0.552328
	7	3417	31154	2448	915	0.582609	0.569988	0.595229	0.971468	0.969646	0.97329	0.788781	0.776626	0.800936	0.927147	0.924368	0.929926	0.62032	0.554076
	8	3416	31192	2449	877	0.582438	0.569817	0.59506	0.972653	0.970868	0.974438	0.795714	0.783653	0.807775	0.927202	0.924426	0.929978	0.623351	0.555091
	9	3416	31213	2449	856	0.582438	0.569817	0.59506	0.973308	0.971543	0.975072	0.799625	0.787622	0.811629	0.927247	0.924473	0.930022	0.625114	0.555746
	10	3415	31227	2450	842	0.582268	0.569646	0.59489	0.973744	0.971994	0.975494	0.802208	0.790242	0.814174	0.92725	0.924476	0.930024	0.626149	0.556012
	11	3413	31243	2452	826	0.581927	0.569303	0.59455	0.974243	0.972509	0.975977	0.805143	0.793219	0.817067	0.92723	0.924456	0.930003	0.627212	0.55617
	12	3407	31265	2458	804	0.580904	0.568276	0.593532	0.974929	0.973218	0.97664	0.809071	0.7972	0.820943	0.927112	0.924338	0.929887	0.628214	0.555833
	13	3387	31297	2478	772	0.577494	0.564852	0.590136	0.975927	0.974249	0.977605	0.814378	0.802562	0.826195	0.926632	0.923851	0.929413	0.628059	0.553421
	14	3374	31332	2491	737	0.575277	0.562626	0.587928	0.977018	0.975378	0.978658	0.820725	0.808999	0.832451	0.926352	0.923568	0.929136	0.62917	0.552295
	15	3359	31387	2506	682	0.57272	0.560059	0.58538	0.978733	0.977154	0.980312	0.83123	0.819682	0.842778	0.926061	0.923276	0.928847	0.631719	0.551453
	16	3323	31419	2542	650	0.566581	0.553899	0.579264	0.979731	0.978189	0.981274	0.836396	0.824893	0.847898	0.925149	0.922351	0.927948	0.629245	0.546313
	17	3292	31461	2573	608	0.561296	0.548596	0.573996	0.981041	0.979548	0.982534	0.844103	0.832717	0.855488	0.924399	0.921591	0.927208	0.628346	0.542337
	18	3257	31501	2608	568	0.555328	0.54261	0.568046	0.982288	0.980845	0.983732	0.851503	0.840234	0.862772	0.923539	0.920719	0.926359	0.62667	0.537616
	19	3217	31546	2648	523	0.548508	0.535772	0.561244	0.983691	0.982305	0.985078	0.86016	0.849045	0.871276	0.92256	0.919726	0.925393	0.624668	0.5322
	20	3170	31601	2695	468	0.540494	0.52774	0.553249	0.985406	0.984094	0.986719	0.871358	0.860478	0.882238	0.921419	0.918572	0.924267	0.622466	0.525901
	21	3115	31662	2750	407	0.531117	0.518345	0.543889	0.987309	0.986083	0.988534	0.884441	0.873882	0.894999	0.920086	0.917221	0.922951	0.619543	0.518425
	22	3032	31734	2833	335	0.516965	0.504176	0.529754	0.989554	0.988441	0.990667	0.900505	0.890394	0.910616	0.918043	0.915152	0.920935	0.613227	0.506519
	23	2939	31819	2926	250	0.501108	0.488312	0.513905	0.992204	0.991242	0.993167	0.921606	0.912276	0.930935	0.915786	0.912866	0.918707	0.606341	0.493313
	24	2867	31896	2998	173	0.488832	0.476039	0.501625	0.994605	0.993804	0.995407	0.943092	0.934857	0.951327	0.914083	0.911142	0.917023	0.601882	0.483437
Algorithm8	2	1306	31845	4559	224	0.222677	0.212029	0.233325	0.993015	0.992104	0.993927	0.853595	0.835881	0.871309	0.874767	0.871366	0.878167	0.309004	0.215692
	3	1306	31845	4559	224	0.222677	0.212029	0.233325	0.993015	0.992104	0.993927	0.853595	0.835881	0.871309	0.874767	0.871366	0.878167	0.309004	0.215692
	4	1306	31845	4559	224	0.222677	0.212029	0.233325	0.993015	0.992104	0.993927	0.853595	0.835881	0.871309	0.874767	0.871366	0.878167	0.309004	0.215692
	5	1306	31845	4559	224	0.222677	0.212029	0.233325	0.993015	0.992104	0.993927	0.853595	0.835881	0.871309	0.874767	0.871366	0.878167	0.309004	0.215692
	6	1306	31845	4559	224	0.222677	0.212029	0.233325	0.993015	0.992104	0.993927	0.853595	0.835881	0.871309	0.874767	0.871366	0.878167	0.309004	0.215692
	7	1306	31845	4559	224	0.222677	0.212029	0.233325	0.993015	0.992104	0.993927	0.853595	0.835881	0.871309	0.874767	0.871366	0.878167	0.309004	0.215692
	8	1306	31845	4559	224	0.222677	0.212029	0.233325	0.993015	0.992104	0.993927	0.853595	0.835881	0.871309	0.874767	0.871366	0.878167	0.309004	0.215692
	9	1306	31845	4559	224	0.222677	0.212029	0.233325	0.993015	0.992104	0.993927	0.853595	0.835881	0.871309	0.874767	0.871366	0.878167	0.309004	0.215692
	10	1306	31845	4559	224	0.222677	0.212029	0.233325	0.993015	0.992104	0.993927	0.853595	0.835881	0.871309	0.874767	0.871366	0.878167	0.309004	0.215692
	11	1306	31847	4559	222	0.222677	0.212029	0.233325	0.993077	0.99217	0.993985	0.854712	0.837043	0.872381	0.874773	0.871373	0.878173	0.309155	0.215754
	12	1304	31851	4561	218	0.222336	0.211694	0.232978	0.993202	0.992303	0.994101	0.856767	0.839168	0.874367	0.874739	0.871339	0.878139	0.30903	0.215538
	13	1295	31857	4570	212	0.220801	0.210186	0.231417	0.993389	0.992502	0.994276	0.859323	0.841769	0.876878	0.874544	0.871142	0.877945	0.307559	0.214191
	14	1284	31867	4581	202	0.218926	0.208343	0.229509	0.993701	0.992835	0.994567	0.864065	0.846639	0.88149	0.874314	0.870911	0.877717	0.305956	0.212627
	15	1277	31876	4588	193	0.217732	0.20717	0.228295	0.993982	0.993135	0.994828	0.868707	0.851443	0.885972	0.874177	0.870773	0.877581	0.305132	0.211714
	16	1265	31885	4600	184	0.215686	0.20516	0.226213	0.994262	0.993436	0.995089	0.873016	0.855872	0.89016	0.873921	0.870515	0.877327	0.303227	0.209949
	17	1253	31899	4612	170	0.21364	0.20315	0.22413	0.994699	0.993904	0.995494	0.880534	0.863682	0.897386	0.873682	0.870274	0.87709	0.301692	0.208339
	18	1238	31914	4627	155	0.211083	0.200639	0.221527	0.995167	0.994408	0.995926	0.888729	0.872215	0.905243	0.873375	0.869965	0.876785	0.299572	0.206249
	19	1221	31931	4644	138	0.208184	0.197793	0.218575	0.995697	0.99498	0.996413	0.898455	0.882396	0.914514	0.873028	0.869616	0.87644	0.297154	0.203881
	20	1204	31950	4661	119	0.205286	0.194948	0.215623	0.996289	0.995624	0.996955	0.910053	0.894636	0.92547	0.872689	0.869274	0.876103	0.294871	0.201575
	21	1185	31968	4680	101	0.202046	0.19177	0.212322	0.996851	0.996237	0.997464	0.921462	0.906759	0.936165	0.872299	0.868881	0.875716	0.292054	0.198897
	22	1147	32003	4718	66	0.195567	0.185416	0.205718	0.997942	0.997446	0.998438	0.945589	0.932825	0.958354	0.871518	0.868095	0.87494	0.286281	0.193509
	23	1114	32025	4751	44	0.18994	0.179901	0.199979	0.998628	0.998223	0.999033	0.962003	0.950992	0.973015	0.870812	0.867384	0.874241	0.280562	0.188568
	24	1075	32049	4790	20	0.183291	0.173389	0.193193	0.999376	0.999103	0.99965	0.981735	0.973804	0.989667	0.869975	0.86654	0.873409	0.273568	0.182667
Algorithm9	2	2423	31623	3442	446	0.413129	0.400527	0.425731	0.986092	0.984811	0.987374	0.844545	0.831286	0.857804	0.901839	0.898725	0.904954	0.504514	0.399221
	3	2422	31624	3443	445	0.412958	0.400357	0.425559	0.986124	0.984843	0.987404	0.844785	0.83153	0.858041	0.901817	0.898702	0.904931	0.504427	0.399082
	4	2422	31625	3443	444	0.412958	0.400357	0.425559	0.986155	0.984876	0.987434	0.84508	0.831833	0.858327	0.901819	0.898705	0.904934	0.504511	0.399113
	5	2422	31628	3443	441	0.412958	0.400357	0.425559	0.986248	0.984974	0.987523	0.845966	0.832743	0.859189	0.901828	0.898714	0.904942	0.504762	0.399207
	6	2421	31628	3444	441	0.412788	0.400187	0.425388	0.986248	0.984974	0.987523	0.845912	0.832685	0.859139	0.901802	0.898688	0.904916	0.504591	0.399036
	7	2421	31628	3444	441	0.412788	0.400187	0.425388	0.986248	0.984974	0.987523	0.845912	0.832685	0.859139	0.901802	0.898688	0.904916	0.504591	0.399036
	8	2421	31628	3444	441	0.412788	0.400187	0.425388	0.986248	0.984974	0.987523	0.845912	0.832685	0.859139	0.901802	0.898688	0.904916	0.504591	0.399036
	9	2421	31630	3444	439	0.412788	0.400187	0.425388	0.986311	0.985039	0.987583	0.846503	0.833292	0.859715	0.901808	0.898693	0.904922	0.504759	0.399098
	10	2420	31631	3445	438	0.412617	0.400018	0.425217	0.986342	0.985072	0.987612	0.846746	0.833539	0.859953	0.901785	0.89867	0.904899	0.504672	0.398959
	11	2418	31636	3447	433	0.412276	0.399678	0.424874	0.986498	0.985235	0.987761	0.848123	0.834949	0.861298	0.901747	0.898633	0.904862	0.504749	0.398774
	12	2414	31648	3451	421	0.411594	0.398999	0.424189	0.986872	0.985626	0.988118	0.851499	0.838409	0.864589	0.901678	0.898563	0.904793	0.505072	0.398466
	13	2397	31662	3468	407	0.408696	0.396114	0.421277	0.987309	0.986083	0.988534	0.85485	0.841812	0.867888	0.901281	0.898162	0.9044	0.503329	0.396004
	14	2380	31685	3485	384	0.405797	0.39323	0.418364	0.988026	0.986835	0.989216	0.861071	0.848176	0.873965	0.90091	0.897787	0.904033	0.502335	0.393823
	15	2367	31705	3498	364	0.403581	0.391024	0.416137	0.988649	0.98749	0.989809	0.866715	0.853968	0.879463	0.900633	0.897508	0.903759	0.501775	0.39223
	16	2343	31721	3522	348	0.399488	0.386953	0.412024	0.989148	0.988014	0.990282	0.87068	0.858002	0.883358	0.900065	0.896934	0.903196	0.498957	0.388637
	17	2321	31751	3544	318	0.395737	0.383222	0.408253	0.990084	0.988999	0.991168	0.8795	0.867079	0.891921	0.899589	0.896454	0.902725	0.497656	0.385821
	18	2295	31774	3570	295	0.391304	0.378814	0.403795	0.990801	0.989756	0.991846	0.8861	0.873865	0.898336	0.898993	0.895851	0.902134	0.495043	0.382105
	19	2265	31806	3600	263	0.386189	0.373729	0.39865	0.991799	0.990812	0.992786	0.895965	0.884064	0.907867	0.898322	0.895174	0.90147	0.492464	0.377988
	20	2234	31843	3631	226	0.380904	0.368475	0.393332	0.992953	0.992037	0.993868	0.90813	0.896716	0.919544	0.897643	0.894489	0.900798	0.490106	0.373856
	21	2193	31876	3672	193	0.373913	0.36153	0.386296	0.993982	0.993135	0.994828	0.919111	0.908171	0.930052	0.896703	0.893539	0.899867	0.485572	0.367895
	22	2128	31930	3737	139	0.36283	0.350525	0.375136	0.995666	0.994947	0.996385	0.938685	0.92881	0.948561	0.895225	0.892047	0.898404	0.478401	0.358496
	23	2062	31976	3803	93	0.351577	0.339357	0.363797	0.9971	0.996511	0.997689	0.956845	0.948265	0.965424	0.893709	0.890515	0.896902	0.470193	0.348677
	24	1994	32027	3871	42	0.339983	0.327859	0.352106	0.99869	0.998294	0.999086	0.979371	0.973197	0.985545	0.892167	0.888958	0.895375	0.461866	0.338673
Algorithm10	2	681	31961	5184	108	0.116113	0.107914	0.124312	0.996632	0.995998	0.997266	0.863118	0.839134	0.887102	0.860439	0.856915	0.863963	0.174418	0.112745
	3	681	31961	5184	108	0.116113	0.107914	0.124312	0.996632	0.995998	0.997266	0.863118	0.839134	0.887102	0.860439	0.856915	0.863963	0.174418	0.112745
	4	681	31961	5184	108	0.116113	0.107914	0.124312	0.996632	0.995998	0.997266	0.863118	0.839134	0.887102	0.860439	0.856915	0.863963	0.174418	0.112745
	5	681	31961	5184	108	0.116113	0.107914	0.124312	0.996632	0.995998	0.997266	0.863118	0.839134	0.887102	0.860439	0.856915	0.863963	0.174418	0.112745
	6	681	31961	5184	108	0.116113	0.107914	0.124312	0.996632	0.995998	0.997266	0.863118	0.839134	0.887102	0.860439	0.856915	0.863963	0.174418	0.112745
	7	681	31961	5184	108	0.116113	0.107914	0.124312	0.996632	0.995998	0.997266	0.863118	0.839134	0.887102	0.860439	0.856915	0.863963	0.174418	0.112745
	8	681	31961	5184	108	0.116113	0.107914	0.124312	0.996632	0.995998	0.997266	0.863118	0.839134	0.887102	0.860439	0.856915	0.863963	0.174418	0.112745
	9	681	31961	5184	108	0.116113	0.107914	0.124312	0.996632	0.995998	0.997266	0.863118	0.839134	0.887102	0.860439	0.856915	0.863963	0.174418	0.112745
	10	681	31961	5184	108	0.116113	0.107914	0.124312	0.996632	0.995998	0.997266	0.863118	0.839134	0.887102	0.860439	0.856915	0.863963	0.174418	0.112745
	11	681	31963	5184	106	0.116113	0.107914	0.124312	0.996695	0.996066	0.997323	0.865311	0.84146	0.889163	0.860446	0.856922	0.86397	0.174552	0.112807
	12	681	31966	5184	103	0.116113	0.107914	0.124312	0.996788	0.996169	0.997407	0.868622	0.844976	0.892269	0.860458	0.856934	0.863981	0.174753	0.112901
	13	677	31970	5188	99	0.115431	0.107252	0.123609	0.996913	0.996306	0.99752	0.872423	0.848949	0.895896	0.86038	0.856856	0.863904	0.174041	0.112343
	14	671	31976	5194	93	0.114408	0.106261	0.122554	0.9971	0.996511	0.997689	0.878272	0.855087	0.901458	0.860264	0.856739	0.863788	0.17297	0.111508
	15	668	31979	5197	90	0.113896	0.105765	0.122027	0.997194	0.996615	0.997773	0.881266	0.858238	0.904295	0.860206	0.85668	0.863731	0.172433	0.11109
	16	663	31980	5202	89	0.113043	0.10494	0.121147	0.997225	0.996649	0.997801	0.881649	0.858561	0.904737	0.860094	0.856568	0.86362	0.17127	0.110268
	17	659	31984	5206	85	0.112361	0.104279	0.120444	0.997349	0.996787	0.997912	0.885753	0.862894	0.908611	0.860016	0.85649	0.863543	0.170552	0.109711
	18	649	31991	5216	78	0.110656	0.102628	0.118685	0.997568	0.997029	0.998107	0.89271	0.870213	0.915207	0.859811	0.856284	0.863339	0.168551	0.108224
	19	641	32001	5224	68	0.109292	0.101307	0.117278	0.99788	0.997376	0.998383	0.90409	0.882415	0.925766	0.859664	0.856136	0.863193	0.167239	0.107172
	20	631	32012	5234	57	0.107587	0.0996572	0.115518	0.998223	0.997762	0.998684	0.917151	0.896553	0.937749	0.859475	0.855945	0.863004	0.165491	0.10581
	21	618	32021	5247	48	0.105371	0.097513	0.113229	0.998503	0.99808	0.998926	0.927928	0.908287	0.947569	0.859209	0.855678	0.86274	0.162854	0.103874
	22	600	32036	5265	33	0.102302	0.0945459	0.110058	0.998971	0.99862	0.999322	0.947867	0.93055	0.965185	0.858851	0.855318	0.862384	0.15935	0.101273
	23	588	32048	5277	21	0.100256	0.0925691	0.107942	0.999345	0.999065	0.999625	0.965517	0.951025	0.980009	0.85862	0.855086	0.862155	0.157132	0.0996009
	24	565	32059	5300	10	0.0963342	0.088783	0.103885	0.999688	0.999495	0.999881	0.982609	0.971924	0.993294	0.858133	0.854595	0.861671	0.152055	0.0960224
Algorithm11	2	3559	29598	2306	2471	0.60682	0.594319	0.619321	0.922947	0.920029	0.925866	0.590216	0.577802	0.602629	0.927721	0.924879	0.930562	0.523748	0.529768
	3	3535	30482	2330	1587	0.602728	0.590205	0.615252	0.950513	0.948139	0.952887	0.69016	0.677496	0.702824	0.928989	0.92621	0.931769	0.583438	0.553241
	4	3517	30790	2348	1279	0.599659	0.587119	0.612199	0.960117	0.957976	0.962259	0.733319	0.720804	0.745835	0.929145	0.926382	0.931907	0.604815	0.559776
	5	3513	30974	2352	1095	0.598977	0.586434	0.61152	0.965855	0.963867	0.967842	0.76237	0.75008	0.774659	0.929424	0.926675	0.932174	0.619036	0.564832
	6	3512	31069	2353	1000	0.598806	0.586262	0.611351	0.968817	0.966915	0.97072	0.778369	0.766249	0.790488	0.929597	0.926855	0.93234	0.626689	0.567624
	7	3510	31137	2355	932	0.598465	0.58592	0.611011	0.970938	0.969099	0.972776	0.790185	0.77821	0.802159	0.929685	0.926946	0.932423	0.632057	0.569403
	8	3509	31175	2356	894	0.598295	0.585748	0.610842	0.972123	0.970321	0.973924	0.796957	0.785075	0.808839	0.929737	0.927001	0.932472	0.635098	0.570418
	9	3509	31196	2356	873	0.598295	0.585748	0.610842	0.972777	0.970996	0.974559	0.800776	0.78895	0.812602	0.929781	0.927047	0.932515	0.636864	0.571072
	10	3508	31210	2357	859	0.598124	0.585577	0.610672	0.973214	0.971447	0.974981	0.803297	0.791508	0.815087	0.929782	0.927049	0.932516	0.637904	0.571338
	11	3506	31226	2359	843	0.597783	0.585234	0.610333	0.973713	0.971962	0.975464	0.806162	0.794414	0.817911	0.92976	0.927027	0.932493	0.638975	0.571496
	12	3500	31247	2365	822	0.59676	0.584206	0.609315	0.974368	0.972638	0.976097	0.80981	0.79811	0.821511	0.929638	0.926904	0.932372	0.639909	0.571128
	13	3480	31281	2385	788	0.59335	0.580779	0.605922	0.975428	0.973734	0.977122	0.81537	0.80373	0.827011	0.929157	0.926416	0.931898	0.639974	0.568778
	14	3465	31317	2400	752	0.590793	0.578209	0.603377	0.976551	0.974894	0.978207	0.821674	0.810121	0.833228	0.928819	0.926075	0.931564	0.640921	0.567343
	15	3449	31373	2416	696	0.588065	0.575468	0.600661	0.978297	0.976702	0.979892	0.832087	0.820707	0.843466	0.928497	0.92575	0.931245	0.643458	0.566362
	16	3413	31405	2452	664	0.581927	0.569303	0.59455	0.979295	0.977736	0.980853	0.837135	0.825801	0.84847	0.927578	0.924817	0.930339	0.641068	0.561221
	17	3382	31448	2483	621	0.576641	0.563996	0.589286	0.980636	0.979127	0.982144	0.844866	0.833651	0.856082	0.926822	0.924051	0.929593	0.640332	0.557277
	18	3348	31488	2517	581	0.570844	0.558177	0.583511	0.981883	0.980423	0.983343	0.852125	0.841025	0.863225	0.925981	0.923199	0.928764	0.638889	0.552727
	19	3308	31533	2557	536	0.564024	0.551333	0.576715	0.983286	0.981883	0.984689	0.860562	0.849611	0.871513	0.924993	0.922196	0.927789	0.636987	0.54731
	20	3260	31588	2605	481	0.55584	0.543123	0.568556	0.985001	0.983671	0.986331	0.871425	0.860698	0.882151	0.923815	0.921003	0.926627	0.634758	0.540841
	21	3203	31650	2662	419	0.546121	0.533379	0.558863	0.986934	0.985692	0.988177	0.884318	0.873902	0.894734	0.922418	0.919587	0.925248	0.631768	0.533055
	22	3119	31725	2746	344	0.531799	0.519028	0.544569	0.989273	0.988146	0.990401	0.900664	0.890702	0.910627	0.920339	0.91748	0.923197	0.62578	0.521072
	23	3022	31811	2843	258	0.51526	0.502469	0.528051	0.991955	0.990977	0.992933	0.921341	0.912128	0.930554	0.91796	0.915071	0.92085	0.618609	0.507215
	24	2949	31893	2916	176	0.502813	0.490017	0.51561	0.994512	0.993703	0.99532	0.94368	0.935597	0.951763	0.916229	0.913318	0.919139	0.614641	0.497325
Algorithm12	2	2591	30407	3274	1662	0.441773	0.429064	0.454483	0.948174	0.945748	0.9506	0.609217	0.594553	0.623881	0.902794	0.89963	0.905958	0.439275	0.389947
	3	2543	31042	3322	1027	0.433589	0.420906	0.446272	0.967975	0.966048	0.969902	0.712325	0.697475	0.727174	0.903329	0.900205	0.906454	0.477979	0.401564
	4	2519	31257	3346	812	0.429497	0.416828	0.442166	0.97468	0.97296	0.976399	0.756229	0.741648	0.77081	0.903303	0.900189	0.906417	0.490815	0.404177
	5	2505	31371	3360	698	0.42711	0.41445	0.43977	0.978234	0.976637	0.979831	0.782079	0.767782	0.796377	0.903256	0.900148	0.906365	0.497621	0.405344
	6	2503	31424	3362	645	0.426769	0.41411	0.439427	0.979887	0.978351	0.981424	0.795108	0.781008	0.809208	0.903352	0.900247	0.906457	0.50159	0.406656
	7	2501	31468	3364	601	0.426428	0.413771	0.439085	0.981259	0.979775	0.982743	0.806254	0.792345	0.820163	0.903422	0.90032	0.906524	0.504857	0.407687
	8	2498	31501	3367	568	0.425916	0.413261	0.438572	0.982288	0.980845	0.983732	0.814742	0.80099	0.828494	0.903436	0.900336	0.906536	0.507073	0.408205
	9	2497	31520	3368	549	0.425746	0.413091	0.438401	0.982881	0.981461	0.9843	0.819764	0.806113	0.833414	0.903463	0.900364	0.906562	0.508477	0.408627
	10	2497	31532	3368	537	0.425746	0.413091	0.438401	0.983255	0.98185	0.984659	0.823006	0.809425	0.836587	0.903496	0.900398	0.906594	0.509473	0.409001
	11	2495	31544	3370	525	0.425405	0.412752	0.438058	0.983629	0.98224	0.985018	0.826159	0.812643	0.839675	0.903477	0.900379	0.906575	0.510134	0.409034
	12	2491	31561	3374	508	0.424723	0.412072	0.437374	0.984159	0.982793	0.985526	0.83061	0.817185	0.844035	0.903421	0.900323	0.906518	0.510876	0.408882
	13	2477	31584	3388	485	0.422336	0.409695	0.434977	0.984876	0.983541	0.986212	0.836259	0.822933	0.849586	0.903122	0.900022	0.906223	0.510434	0.407212
	14	2468	31611	3397	458	0.420801	0.408166	0.433436	0.985718	0.98442	0.987017	0.843472	0.830306	0.856638	0.902965	0.899864	0.906066	0.511173	0.40652
	15	2451	31647	3414	422	0.417903	0.40528	0.430526	0.986841	0.985594	0.988088	0.853115	0.840171	0.86606	0.902627	0.899524	0.90573	0.511313	0.404744
	16	2430	31663	3435	406	0.414322	0.401715	0.42693	0.98734	0.986116	0.988563	0.856841	0.84395	0.869731	0.902131	0.899023	0.90524	0.509078	0.401662
	17	2409	31687	3456	382	0.410742	0.398151	0.423333	0.988088	0.986901	0.989276	0.863131	0.85038	0.875883	0.901659	0.898546	0.904772	0.507504	0.39883
	18	2376	31717	3489	352	0.405115	0.392551	0.417679	0.989024	0.987883	0.990164	0.870968	0.858388	0.883548	0.900898	0.897776	0.904019	0.504352	0.394139
	19	2350	31749	3515	320	0.400682	0.38814	0.413224	0.990022	0.988934	0.991109	0.88015	0.86783	0.892469	0.900323	0.897197	0.90345	0.502554	0.390704
	20	2314	31793	3551	276	0.394544	0.382035	0.407053	0.991394	0.990383	0.992405	0.893436	0.881553	0.90532	0.89953	0.896396	0.902665	0.500008	0.385937
	21	2264	31839	3601	230	0.386019	0.373559	0.398478	0.992828	0.991904	0.993752	0.907779	0.896423	0.919134	0.898392	0.895246	0.901537	0.495111	0.378847
	22	2205	31885	3660	184	0.375959	0.363563	0.388356	0.994262	0.993436	0.995089	0.92298	0.912289	0.933672	0.897032	0.893872	0.900191	0.488508	0.370221
	23	2147	31944	3718	125	0.36607	0.353741	0.378399	0.996102	0.99542	0.996784	0.944982	0.935606	0.954358	0.895743	0.892572	0.898915	0.483082	0.362172
	24	2087	32003	3778	66	0.35584	0.343587	0.368093	0.997942	0.997446	0.998438	0.969345	0.962064	0.976627	0.894413	0.891229	0.897597	0.477167	0.353782
Algorithm13	2	837	31939	5028	130	0.142711	0.133759	0.151663	0.995946	0.995251	0.996642	0.865564	0.844063	0.887064	0.863987	0.860492	0.867481	0.210468	0.138657
	3	837	31939	5028	130	0.142711	0.133759	0.151663	0.995946	0.995251	0.996642	0.865564	0.844063	0.887064	0.863987	0.860492	0.867481	0.210468	0.138657
	4	837	31939	5028	130	0.142711	0.133759	0.151663	0.995946	0.995251	0.996642	0.865564	0.844063	0.887064	0.863987	0.860492	0.867481	0.210468	0.138657
	5	837	31939	5028	130	0.142711	0.133759	0.151663	0.995946	0.995251	0.996642	0.865564	0.844063	0.887064	0.863987	0.860492	0.867481	0.210468	0.138657
	6	837	31939	5028	130	0.142711	0.133759	0.151663	0.995946	0.995251	0.996642	0.865564	0.844063	0.887064	0.863987	0.860492	0.867481	0.210468	0.138657
	7	837	31939	5028	130	0.142711	0.133759	0.151663	0.995946	0.995251	0.996642	0.865564	0.844063	0.887064	0.863987	0.860492	0.867481	0.210468	0.138657
	8	837	31939	5028	130	0.142711	0.133759	0.151663	0.995946	0.995251	0.996642	0.865564	0.844063	0.887064	0.863987	0.860492	0.867481	0.210468	0.138657
	9	837	31939	5028	130	0.142711	0.133759	0.151663	0.995946	0.995251	0.996642	0.865564	0.844063	0.887064	0.863987	0.860492	0.867481	0.210468	0.138657
	10	837	31939	5028	130	0.142711	0.133759	0.151663	0.995946	0.995251	0.996642	0.865564	0.844063	0.887064	0.863987	0.860492	0.867481	0.210468	0.138657
	11	837	31941	5028	128	0.142711	0.133759	0.151663	0.996009	0.995319	0.996699	0.867358	0.845957	0.888758	0.863994	0.8605	0.867489	0.210607	0.13872
	12	837	31944	5028	125	0.142711	0.133759	0.151663	0.996102	0.99542	0.996784	0.870062	0.848815	0.89131	0.864005	0.860511	0.867499	0.210816	0.138813
	13	831	31948	5034	121	0.141688	0.132763	0.150613	0.996227	0.995556	0.996898	0.872899	0.85174	0.894058	0.86388	0.860385	0.867375	0.209674	0.137915
	14	825	31954	5040	115	0.140665	0.131767	0.149563	0.996414	0.99576	0.997068	0.87766	0.856712	0.898607	0.863762	0.860266	0.867257	0.208668	0.137079
	15	819	31959	5046	110	0.139642	0.130771	0.148513	0.99657	0.99593	0.99721	0.881593	0.860817	0.90237	0.86364	0.860144	0.867137	0.20759	0.136212
	16	814	31961	5051	108	0.138789	0.129941	0.147638	0.996632	0.995998	0.997266	0.882863	0.862105	0.903621	0.863531	0.860033	0.867028	0.206539	0.135422
	17	810	31966	5055	103	0.138107	0.129277	0.146937	0.996788	0.996169	0.997407	0.887185	0.866664	0.907707	0.863456	0.859958	0.866954	0.205934	0.134896
	18	796	31973	5069	96	0.13572	0.126955	0.144486	0.997006	0.996409	0.997604	0.892377	0.872039	0.912714	0.863155	0.859655	0.866655	0.203077	0.132727
	19	787	31985	5078	84	0.134186	0.125462	0.142909	0.997381	0.996821	0.99794	0.903559	0.883955	0.923164	0.86299	0.859489	0.866491	0.201753	0.131566
	20	775	31999	5090	70	0.13214	0.123473	0.140807	0.997817	0.997306	0.998328	0.91716	0.898574	0.935745	0.862763	0.859261	0.866265	0.19984	0.129957
	21	759	32011	5106	58	0.129412	0.120821	0.138002	0.998191	0.997726	0.998656	0.929009	0.911399	0.946619	0.862435	0.858931	0.865939	0.19681	0.127603
	22	736	32028	5129	41	0.12549	0.117012	0.133969	0.998722	0.99833	0.999113	0.947233	0.931513	0.962953	0.861964	0.858457	0.865471	0.192406	0.124212
	23	720	32040	5145	29	0.122762	0.114363	0.131161	0.999096	0.998767	0.999425	0.961282	0.947465	0.975098	0.861638	0.858128	0.865147	0.189332	0.121858
	24	691	32056	5174	13	0.117818	0.109567	0.126069	0.999595	0.999374	0.999815	0.981534	0.971589	0.991479	0.861026	0.857512	0.86454	0.183318	0.117412
Algorithm14	2	3292	30224	2573	1845	0.561296	0.548596	0.573996	0.942468	0.939919	0.945016	0.640841	0.627721	0.653961	0.921548	0.918638	0.924458	0.530676	0.503764
	3	3272	30887	2593	1182	0.557886	0.545175	0.570596	0.963142	0.96108	0.965204	0.734621	0.721653	0.747588	0.922551	0.919687	0.925414	0.577822	0.521028
	4	3260	31109	2605	960	0.55584	0.543123	0.568556	0.970065	0.968199	0.97193	0.772512	0.759864	0.78516	0.922732	0.919882	0.925583	0.593968	0.525904
	5	3257	31225	2608	844	0.555328	0.54261	0.568046	0.973682	0.97193	0.975434	0.794197	0.781823	0.80657	0.922915	0.920073	0.925758	0.603122	0.52901
	6	3255	31276	2610	793	0.554987	0.542268	0.567706	0.975272	0.973572	0.976972	0.804101	0.791874	0.816327	0.922977	0.920138	0.925816	0.607102	0.530259
	7	3255	31325	2610	744	0.554987	0.542268	0.567706	0.9768	0.975152	0.978448	0.813953	0.801892	0.826015	0.923088	0.920253	0.925923	0.61124	0.531787
	8	3254	31361	2611	708	0.554817	0.542097	0.567536	0.977923	0.976314	0.979531	0.821302	0.809373	0.833232	0.923143	0.92031	0.925975	0.614153	0.532739
	9	3254	31380	2611	689	0.554817	0.542097	0.567536	0.978515	0.976928	0.980102	0.82526	0.813407	0.837113	0.923186	0.920355	0.926017	0.615776	0.533332
	10	3253	31390	2612	679	0.554646	0.541926	0.567366	0.978827	0.977251	0.980403	0.827314	0.8155	0.839129	0.923181	0.92035	0.926012	0.616485	0.533473
	11	3251	31403	2614	666	0.554305	0.541584	0.567026	0.979232	0.977671	0.980793	0.829972	0.818207	0.841736	0.923156	0.920326	0.925986	0.617304	0.533537
	12	3245	31421	2620	648	0.553282	0.540559	0.566006	0.979794	0.978254	0.981334	0.833547	0.821846	0.845248	0.923034	0.920203	0.925865	0.617966	0.533076
	13	3228	31449	2637	620	0.550384	0.537652	0.563115	0.980667	0.97916	0.982174	0.838877	0.827261	0.850494	0.922637	0.919801	0.925473	0.617863	0.53105
	14	3214	31480	2651	589	0.547997	0.535259	0.560734	0.981633	0.980164	0.983103	0.845122	0.833624	0.856621	0.922329	0.919489	0.925168	0.618466	0.52963
	15	3194	31524	2671	545	0.544587	0.531841	0.557332	0.983005	0.981591	0.98442	0.854239	0.842928	0.86555	0.921889	0.919045	0.924733	0.61931	0.527592
	16	3168	31548	2697	521	0.540153	0.527398	0.552909	0.983754	0.98237	0.985137	0.858769	0.847531	0.870008	0.921244	0.918391	0.924097	0.61751	0.523907
	17	3141	31582	2724	487	0.53555	0.522786	0.548314	0.984814	0.983476	0.986152	0.865766	0.854673	0.876859	0.920597	0.917736	0.923458	0.61642	0.520364
	18	3107	31619	2758	450	0.529753	0.516979	0.542527	0.985968	0.98468	0.987255	0.873489	0.862564	0.884414	0.919772	0.9169	0.922644	0.61452	0.515721
	19	3073	31659	2792	410	0.523956	0.511174	0.536737	0.987215	0.985985	0.988445	0.882285	0.871583	0.892988	0.918957	0.916076	0.921839	0.612863	0.511171
	20	3025	31711	2840	358	0.515772	0.502981	0.528562	0.988837	0.987687	0.989987	0.894177	0.883811	0.904543	0.917803	0.914906	0.920699	0.610091	0.504608
	21	2969	31766	2896	303	0.506223	0.493428	0.519019	0.990552	0.989493	0.99161	0.907396	0.897463	0.917329	0.91645	0.913537	0.919363	0.606288	0.496775
	22	2886	31836	2979	233	0.492072	0.479277	0.504867	0.992734	0.991805	0.993664	0.925297	0.91607	0.934524	0.914433	0.911495	0.917372	0.599478	0.484806
	23	2801	31910	3064	159	0.477579	0.464795	0.490363	0.995042	0.994273	0.995811	0.946284	0.938162	0.954406	0.912392	0.909429	0.915355	0.592526	0.472621
	24	2725	31986	3140	83	0.464621	0.451856	0.477385	0.997412	0.996856	0.997968	0.970442	0.964177	0.976706	0.910608	0.907624	0.913591	0.587044	0.462032
Algorithm15	2	1292	31843	4573	226	0.22029	0.209683	0.230897	0.992953	0.992037	0.993868	0.85112	0.833212	0.869027	0.874423	0.87102	0.877827	0.305861	0.213243
	3	1291	31844	4574	225	0.220119	0.209515	0.230723	0.992984	0.99207	0.993897	0.851583	0.833687	0.869479	0.874403	0.870999	0.877806	0.305722	0.213103
	4	1291	31844	4574	225	0.220119	0.209515	0.230723	0.992984	0.99207	0.993897	0.851583	0.833687	0.869479	0.874403	0.870999	0.877806	0.305722	0.213103
	5	1291	31845	4574	224	0.220119	0.209515	0.230723	0.993015	0.992104	0.993927	0.852145	0.834271	0.870019	0.874406	0.871003	0.87781	0.305798	0.213134
	6	1291	31845	4574	224	0.220119	0.209515	0.230723	0.993015	0.992104	0.993927	0.852145	0.834271	0.870019	0.874406	0.871003	0.87781	0.305798	0.213134
	7	1291	31845	4574	224	0.220119	0.209515	0.230723	0.993015	0.992104	0.993927	0.852145	0.834271	0.870019	0.874406	0.871003	0.87781	0.305798	0.213134
	8	1291	31845	4574	224	0.220119	0.209515	0.230723	0.993015	0.992104	0.993927	0.852145	0.834271	0.870019	0.874406	0.871003	0.87781	0.305798	0.213134
	9	1291	31845	4574	224	0.220119	0.209515	0.230723	0.993015	0.992104	0.993927	0.852145	0.834271	0.870019	0.874406	0.871003	0.87781	0.305798	0.213134
	10	1291	31845	4574	224	0.220119	0.209515	0.230723	0.993015	0.992104	0.993927	0.852145	0.834271	0.870019	0.874406	0.871003	0.87781	0.305798	0.213134
	11	1291	31848	4574	221	0.220119	0.209515	0.230723	0.993109	0.992203	0.994014	0.853836	0.836029	0.871643	0.874417	0.871013	0.87782	0.306024	0.213228
	12	1289	31854	4576	215	0.219778	0.20918	0.230376	0.993296	0.992403	0.994189	0.857048	0.839358	0.874738	0.874389	0.870986	0.877792	0.306048	0.213074
	13	1282	31859	4583	210	0.218585	0.208008	0.229162	0.993452	0.992569	0.994334	0.859249	0.841603	0.876896	0.874239	0.870834	0.877643	0.304923	0.212036
	14	1273	31871	4592	198	0.21705	0.2065	0.227601	0.993826	0.992968	0.994683	0.865398	0.847956	0.882839	0.874064	0.870659	0.87747	0.303894	0.210876
	15	1267	31882	4598	187	0.216027	0.205495	0.22656	0.994169	0.993335	0.995002	0.871389	0.854182	0.888597	0.873958	0.870552	0.877364	0.303432	0.210196
	16	1255	31885	4610	184	0.213981	0.203485	0.224477	0.994262	0.993436	0.995089	0.872133	0.854879	0.889388	0.873681	0.870273	0.87709	0.301067	0.208244
	17	1242	31896	4623	173	0.211765	0.201308	0.222221	0.994605	0.993804	0.995407	0.877739	0.86067	0.894807	0.873408	0.869998	0.876819	0.299082	0.20637
	18	1224	31910	4641	159	0.208696	0.198295	0.219096	0.995042	0.994273	0.995811	0.885033	0.868221	0.901844	0.873027	0.869613	0.87644	0.296223	0.203738
	19	1209	31925	4656	144	0.206138	0.195785	0.216491	0.99551	0.994778	0.996241	0.89357	0.877137	0.910002	0.872721	0.869305	0.876136	0.294079	0.201648
	20	1190	31949	4675	120	0.202899	0.192606	0.213191	0.996258	0.99559	0.996926	0.908397	0.892776	0.924018	0.872351	0.868934	0.875769	0.29172	0.199157
	21	1161	31969	4704	100	0.197954	0.187756	0.208152	0.996882	0.996271	0.997492	0.920698	0.905784	0.935612	0.871731	0.868309	0.875154	0.286825	0.194836
	22	1129	31995	4736	74	0.192498	0.182408	0.202588	0.997692	0.997167	0.998218	0.938487	0.92491	0.952065	0.871063	0.867635	0.87449	0.281661	0.19019
	23	1102	32023	4763	46	0.187894	0.177897	0.197892	0.998566	0.998151	0.99898	0.95993	0.948585	0.971276	0.870521	0.867091	0.873952	0.277713	0.18646
	24	1061	32046	4804	23	0.180904	0.171052	0.190755	0.999283	0.99899	0.999576	0.978782	0.970203	0.987361	0.869634	0.866196	0.873072	0.270163	0.180186
Algorithm16	2	3350	30176	2515	1893	0.571185	0.558519	0.583851	0.940971	0.938392	0.943551	0.638947	0.625946	0.651948	0.923068	0.920179	0.925956	0.535352	0.512156
	3	3331	30838	2534	1231	0.567945	0.555268	0.580623	0.961614	0.959511	0.963717	0.730162	0.717282	0.743043	0.924068	0.921226	0.92691	0.582424	0.529559
	4	3320	31056	2545	1013	0.56607	0.553386	0.578754	0.968412	0.966498	0.970326	0.766213	0.753611	0.778815	0.924258	0.921429	0.927087	0.598336	0.534482
	5	3319	31176	2546	893	0.565899	0.553215	0.578584	0.972154	0.970353	0.973955	0.787987	0.775643	0.800331	0.9245	0.92168	0.92732	0.608072	0.538053
	6	3318	31227	2547	842	0.565729	0.553043	0.578414	0.973744	0.971994	0.975494	0.797596	0.785386	0.809806	0.924587	0.921771	0.927403	0.612182	0.539473
	7	3318	31275	2547	794	0.565729	0.553043	0.578414	0.975241	0.97354	0.976942	0.806907	0.794842	0.818972	0.924694	0.921882	0.927506	0.616219	0.54097
	8	3317	31311	2548	758	0.565558	0.552872	0.578244	0.976363	0.974701	0.978026	0.813988	0.80204	0.825935	0.924747	0.921937	0.927557	0.619121	0.541922
	9	3317	31331	2548	738	0.565558	0.552872	0.578244	0.976987	0.975346	0.978628	0.818002	0.806126	0.829878	0.924791	0.921983	0.927599	0.620822	0.542546
	10	3316	31343	2549	726	0.565388	0.552701	0.578075	0.977361	0.975733	0.978989	0.820386	0.808552	0.83222	0.924791	0.921983	0.927598	0.621699	0.542749
	11	3314	31359	2551	710	0.565047	0.552359	0.577735	0.97786	0.97625	0.979471	0.823559	0.811781	0.835337	0.924771	0.921964	0.927579	0.622774	0.542907
	12	3308	31381	2557	688	0.564024	0.551333	0.576715	0.978546	0.97696	0.980132	0.827828	0.816122	0.839533	0.924657	0.921849	0.927465	0.623783	0.54257
	13	3288	31414	2577	655	0.560614	0.547912	0.573316	0.979575	0.978027	0.981123	0.833883	0.822266	0.8455	0.924186	0.921372	0.927	0.623693	0.540189
	14	3275	31448	2590	621	0.558397	0.545688	0.571106	0.980636	0.979127	0.982144	0.840606	0.829112	0.8521	0.923909	0.921092	0.926725	0.62472	0.539033
	15	3256	31495	2609	574	0.555158	0.542439	0.567876	0.982101	0.98065	0.983552	0.850131	0.838826	0.861435	0.923499	0.920678	0.92632	0.625999	0.537259
	16	3226	31523	2639	546	0.550043	0.53731	0.562775	0.982974	0.981558	0.98439	0.855249	0.844021	0.866478	0.92275	0.919919	0.925582	0.623994	0.533017
	17	3197	31562	2668	507	0.545098	0.532354	0.557842	0.98419	0.982825	0.985556	0.863121	0.852052	0.87419	0.922057	0.919217	0.924897	0.623085	0.529288
	18	3161	31603	2704	466	0.53896	0.526202	0.551718	0.985469	0.984159	0.986779	0.871519	0.860629	0.882409	0.921182	0.918331	0.924034	0.621287	0.524429
	19	3126	31648	2739	421	0.532992	0.520224	0.545761	0.986872	0.985626	0.988118	0.881308	0.870664	0.891952	0.920348	0.917486	0.92321	0.619973	0.519864
	20	3082	31703	2783	366	0.52549	0.51271	0.53827	0.988587	0.987425	0.98975	0.893852	0.88357	0.904133	0.919301	0.916426	0.922175	0.618155	0.514077
	21	3028	31759	2837	310	0.516283	0.503493	0.529073	0.990333	0.989262	0.991404	0.90713	0.897283	0.916977	0.917996	0.915105	0.920888	0.614849	0.506616
	22	2944	31828	2921	241	0.501961	0.489164	0.514757	0.992485	0.99154	0.99343	0.924333	0.915148	0.933518	0.91594	0.913023	0.918858	0.607942	0.494446
	23	2859	31906	3006	163	0.487468	0.474676	0.500261	0.994917	0.994139	0.995696	0.946062	0.938008	0.954116	0.913898	0.910955	0.91684	0.601511	0.482385
	24	2784	31980	3081	89	0.47468	0.4619	0.48746	0.997225	0.996649	0.997801	0.969022	0.962686	0.975357	0.912125	0.909161	0.915088	0.596158	0.471905
Algorithm17	2	670	31963	5195	106	0.114237	0.106096	0.122378	0.996695	0.996066	0.997323	0.863402	0.839239	0.887565	0.860192	0.856666	0.863718	0.171854	0.110932
	3	670	31963	5195	106	0.114237	0.106096	0.122378	0.996695	0.996066	0.997323	0.863402	0.839239	0.887565	0.860192	0.856666	0.863718	0.171854	0.110932
	4	670	31963	5195	106	0.114237	0.106096	0.122378	0.996695	0.996066	0.997323	0.863402	0.839239	0.887565	0.860192	0.856666	0.863718	0.171854	0.110932
	5	670	31963	5195	106	0.114237	0.106096	0.122378	0.996695	0.996066	0.997323	0.863402	0.839239	0.887565	0.860192	0.856666	0.863718	0.171854	0.110932
	6	670	31963	5195	106	0.114237	0.106096	0.122378	0.996695	0.996066	0.997323	0.863402	0.839239	0.887565	0.860192	0.856666	0.863718	0.171854	0.110932
	7	670	31963	5195	106	0.114237	0.106096	0.122378	0.996695	0.996066	0.997323	0.863402	0.839239	0.887565	0.860192	0.856666	0.863718	0.171854	0.110932
	8	670	31963	5195	106	0.114237	0.106096	0.122378	0.996695	0.996066	0.997323	0.863402	0.839239	0.887565	0.860192	0.856666	0.863718	0.171854	0.110932
	9	670	31963	5195	106	0.114237	0.106096	0.122378	0.996695	0.996066	0.997323	0.863402	0.839239	0.887565	0.860192	0.856666	0.863718	0.171854	0.110932
	10	670	31963	5195	106	0.114237	0.106096	0.122378	0.996695	0.996066	0.997323	0.863402	0.839239	0.887565	0.860192	0.856666	0.863718	0.171854	0.110932
	11	670	31965	5195	104	0.114237	0.106096	0.122378	0.996757	0.996135	0.997379	0.865633	0.841606	0.88966	0.860199	0.856673	0.863725	0.171988	0.110994
	12	670	31968	5195	101	0.114237	0.106096	0.122378	0.996851	0.996237	0.997464	0.869001	0.845185	0.892818	0.86021	0.856685	0.863736	0.172188	0.111088
	13	666	31972	5199	97	0.113555	0.105435	0.121675	0.996975	0.996374	0.997576	0.87287	0.849233	0.896507	0.860133	0.856607	0.863659	0.171473	0.11053
	14	660	31978	5205	91	0.112532	0.104444	0.12062	0.997162	0.99658	0.997745	0.878828	0.855489	0.902168	0.860017	0.85649	0.863543	0.170397	0.109694
	15	657	31981	5208	88	0.11202	0.103949	0.120092	0.997256	0.996683	0.997828	0.881879	0.858703	0.905056	0.859959	0.856432	0.863486	0.169858	0.109276
	16	652	31982	5213	87	0.111168	0.103123	0.119213	0.997287	0.996718	0.997856	0.882273	0.859037	0.90551	0.859847	0.856319	0.863375	0.168691	0.108455
	17	648	31986	5217	83	0.110486	0.102463	0.118509	0.997412	0.996856	0.997968	0.886457	0.863458	0.909456	0.859769	0.856241	0.863298	0.16797	0.107898
	18	638	31993	5227	76	0.108781	0.100812	0.11675	0.99763	0.997098	0.998162	0.893557	0.870936	0.916179	0.859565	0.856035	0.863095	0.165961	0.106411
	19	631	32003	5234	66	0.107587	0.0996572	0.115518	0.997942	0.997446	0.998438	0.905308	0.883572	0.927045	0.859441	0.855911	0.862971	0.16489	0.105529
	20	622	32014	5243	55	0.106053	0.0981726	0.113933	0.998285	0.997832	0.998738	0.918759	0.898179	0.939339	0.859275	0.855744	0.862806	0.163384	0.104338
	21	609	32023	5256	46	0.103836	0.0960292	0.111643	0.998566	0.998151	0.99898	0.929771	0.910201	0.949341	0.859009	0.855476	0.862542	0.160739	0.102402
	22	592	32037	5273	32	0.100938	0.093228	0.108648	0.999002	0.998657	0.999348	0.948718	0.931411	0.966025	0.858671	0.855136	0.862205	0.157408	0.0999399
	23	582	32048	5283	21	0.0992327	0.0915811	0.106884	0.999345	0.999065	0.999625	0.965174	0.950541	0.979808	0.858482	0.854946	0.862018	0.155621	0.0985779
	24	559	32059	5306	10	0.0953112	0.0877959	0.102826	0.999688	0.999495	0.999881	0.982425	0.971629	0.993222	0.857995	0.854456	0.861535	0.150535	0.0949993
Algorithm18	2	3442	30153	2423	1916	0.586871	0.574269	0.599473	0.940254	0.93766	0.942848	0.642404	0.62957	0.655238	0.92562	0.922771	0.928469	0.546424	0.527125
	3	3424	30818	2441	1251	0.583802	0.571187	0.596418	0.96099	0.958871	0.96311	0.732406	0.719716	0.745097	0.926606	0.923804	0.929409	0.594035	0.544793
	4	3413	31038	2452	1031	0.581927	0.569303	0.59455	0.967851	0.96592	0.969781	0.768002	0.755591	0.780412	0.926784	0.923994	0.929574	0.610177	0.549777
	5	3412	31158	2453	911	0.581756	0.569132	0.59438	0.971593	0.969774	0.973411	0.789267	0.777109	0.801424	0.927018	0.924237	0.929799	0.61994	0.553349
	6	3411	31209	2454	860	0.581586	0.568961	0.594211	0.973183	0.971415	0.974951	0.798642	0.786615	0.810669	0.927101	0.924324	0.929878	0.624063	0.554769
	7	3411	31258	2454	811	0.581586	0.568961	0.594211	0.974711	0.972992	0.976429	0.807911	0.796028	0.819794	0.927207	0.924434	0.92998	0.628194	0.556296
	8	3410	31294	2455	775	0.581415	0.568789	0.594041	0.975833	0.974153	0.977514	0.814815	0.803046	0.826584	0.927257	0.924486	0.930028	0.631106	0.557249
	9	3410	31314	2455	755	0.581415	0.568789	0.594041	0.976457	0.974798	0.978116	0.818727	0.807028	0.830427	0.9273	0.924531	0.93007	0.632811	0.557872
	10	3409	31326	2456	743	0.581245	0.568618	0.593871	0.976831	0.975185	0.978478	0.82105	0.809391	0.83271	0.927299	0.92453	0.930067	0.633693	0.558076
	11	3407	31342	2458	727	0.580904	0.568276	0.593532	0.97733	0.975701	0.978959	0.824141	0.812536	0.835746	0.927278	0.92451	0.930047	0.634776	0.558234
	12	3401	31364	2464	705	0.579881	0.567248	0.592513	0.978016	0.976411	0.979621	0.8283	0.816765	0.839835	0.927161	0.924392	0.92993	0.635803	0.557897
	13	3381	31400	2484	669	0.576471	0.563825	0.589117	0.979139	0.977574	0.980703	0.834815	0.823378	0.846252	0.926691	0.923916	0.929466	0.636024	0.555609
	14	3367	31435	2498	634	0.574084	0.561428	0.586739	0.98023	0.978706	0.981754	0.84154	0.830224	0.852855	0.926384	0.923606	0.929163	0.63703	0.554314
	15	3347	31483	2518	586	0.570673	0.558005	0.583342	0.981727	0.980261	0.983193	0.851004	0.839876	0.862133	0.925943	0.92316	0.928727	0.638306	0.5524
	16	3317	31511	2548	558	0.565558	0.552872	0.578244	0.9826	0.981169	0.984031	0.856	0.844946	0.867054	0.925189	0.922395	0.927983	0.636375	0.548158
	17	3288	31551	2577	518	0.560614	0.547912	0.573316	0.983847	0.982468	0.985227	0.863899	0.853005	0.874793	0.92449	0.921687	0.927293	0.63563	0.544461
	18	3254	31592	2611	477	0.554817	0.542097	0.567536	0.985126	0.983801	0.986451	0.872152	0.861437	0.882867	0.923662	0.920847	0.926476	0.634223	0.539943
	19	3218	31638	2647	431	0.548679	0.535943	0.561414	0.98656	0.9853	0.987821	0.881885	0.871414	0.892357	0.922794	0.919969	0.92562	0.632944	0.535239
	20	3172	31693	2693	376	0.540835	0.528082	0.553589	0.988275	0.987097	0.989453	0.894025	0.883896	0.904153	0.921683	0.918843	0.924523	0.630947	0.529111
	21	3116	31750	2749	319	0.531287	0.518516	0.544059	0.990053	0.988967	0.991139	0.907132	0.897426	0.916839	0.920317	0.917459	0.923174	0.627572	0.52134
	22	3031	31822	2834	247	0.516795	0.504005	0.529584	0.992298	0.991341	0.993255	0.924649	0.915613	0.933685	0.918225	0.91534	0.92111	0.621004	0.509092
	23	2942	31901	2923	168	0.50162	0.488823	0.514416	0.994761	0.993971	0.995551	0.945981	0.938036	0.953926	0.916064	0.913151	0.918976	0.614267	0.496381
	24	2866	31979	2999	90	0.488662	0.475868	0.501455	0.997194	0.996615	0.997773	0.969553	0.96336	0.975747	0.91426	0.911326	0.917195	0.609331	0.485855
Algorithm19	2	2666	30180	3199	1889	0.454561	0.441817	0.467305	0.941096	0.938519	0.943673	0.585291	0.570983	0.599599	0.904161	0.901003	0.907319	0.435388	0.395657
	3	2610	30918	3255	1151	0.445013	0.432294	0.457732	0.964109	0.962073	0.966145	0.693964	0.679236	0.708693	0.904749	0.901637	0.907862	0.479382	0.409121
	4	2584	31176	3281	893	0.44058	0.427874	0.453286	0.972154	0.970353	0.973955	0.743169	0.728648	0.757691	0.90478	0.901681	0.907879	0.495091	0.412734
	5	2569	31319	3296	750	0.438022	0.425324	0.45072	0.976613	0.974959	0.978267	0.774028	0.7598	0.788257	0.904781	0.901689	0.907873	0.504027	0.414635
	6	2568	31395	3297	674	0.437852	0.425154	0.450549	0.978983	0.977413	0.980553	0.792104	0.778135	0.806073	0.904964	0.901878	0.90805	0.510026	0.416834
	7	2566	31449	3299	620	0.437511	0.424814	0.450207	0.980667	0.97916	0.982174	0.805399	0.791652	0.819146	0.905059	0.901977	0.908141	0.514123	0.418177
	8	2564	31480	3301	589	0.43717	0.424475	0.449865	0.981633	0.980164	0.983103	0.813194	0.799589	0.826798	0.905092	0.902012	0.908172	0.516351	0.418803
	9	2563	31499	3302	570	0.436999	0.424305	0.449694	0.982226	0.98078	0.983672	0.818066	0.804557	0.831575	0.905118	0.902039	0.908197	0.517761	0.419225
	10	2563	31512	3302	557	0.436999	0.424305	0.449694	0.982631	0.981201	0.984061	0.821474	0.808037	0.834912	0.905153	0.902075	0.908231	0.518842	0.41963
	11	2561	31522	3304	547	0.436658	0.423965	0.449352	0.982943	0.981526	0.98436	0.824003	0.810614	0.837391	0.905128	0.902051	0.908206	0.519342	0.419601
	12	2557	31538	3308	531	0.435976	0.423285	0.448667	0.983442	0.982045	0.984839	0.828044	0.814735	0.841353	0.905068	0.90199	0.908146	0.520012	0.419418
	13	2541	31558	3324	511	0.433248	0.420566	0.44593	0.984066	0.982695	0.985436	0.832569	0.819323	0.845815	0.904707	0.901626	0.907789	0.519017	0.417314
	14	2531	31582	3334	487	0.431543	0.418867	0.444219	0.984814	0.983476	0.986152	0.838635	0.82551	0.85176	0.904514	0.901431	0.907596	0.519357	0.416357
	15	2517	31617	3348	452	0.429156	0.416489	0.441823	0.985905	0.984615	0.987196	0.84776	0.834838	0.860683	0.904247	0.901163	0.907331	0.519955	0.415061
	16	2491	31635	3374	434	0.424723	0.412072	0.437374	0.986467	0.985202	0.987731	0.851624	0.838741	0.864506	0.903625	0.900533	0.906716	0.51709	0.41119
	17	2467	31657	3398	412	0.420631	0.407997	0.433265	0.987153	0.98592	0.988385	0.856895	0.844103	0.869686	0.903067	0.899969	0.906164	0.514882	0.407784
	18	2435	31684	3430	385	0.415175	0.402564	0.427786	0.987995	0.986803	0.989187	0.863475	0.850803	0.876148	0.902318	0.899213	0.905423	0.511711	0.403169
	19	2407	31714	3458	355	0.410401	0.397811	0.42299	0.98893	0.987785	0.990075	0.87147	0.858988	0.883952	0.901683	0.898571	0.904795	0.509451	0.399331
	20	2367	31758	3498	311	0.403581	0.391024	0.416137	0.990302	0.98923	0.991375	0.883869	0.871734	0.896003	0.900783	0.897662	0.903903	0.50628	0.393883
	21	2317	31802	3548	267	0.395055	0.382544	0.407567	0.991674	0.99068	0.992669	0.896672	0.884935	0.908408	0.899632	0.8965	0.902765	0.501305	0.38673
	22	2261	31846	3604	223	0.385507	0.373051	0.397964	0.993046	0.992137	0.993956	0.910225	0.898984	0.921467	0.898336	0.89519	0.901482	0.495178	0.378553
	23	2193	31909	3672	160	0.373913	0.36153	0.386296	0.995011	0.99424	0.995782	0.932002	0.92183	0.942174	0.896799	0.893638	0.89996	0.488412	0.368924
	24	2133	31969	3732	100	0.363683	0.351371	0.375995	0.996882	0.996271	0.997492	0.955217	0.946639	0.963796	0.895465	0.892291	0.898639	0.482687	0.360565
Algorithm20	2	834	31941	5031	128	0.142199	0.133261	0.151138	0.996009	0.995319	0.996699	0.866944	0.845481	0.888406	0.863924	0.860429	0.867419	0.209897	0.138208
	3	834	31941	5031	128	0.142199	0.133261	0.151138	0.996009	0.995319	0.996699	0.866944	0.845481	0.888406	0.863924	0.860429	0.867419	0.209897	0.138208
	4	834	31941	5031	128	0.142199	0.133261	0.151138	0.996009	0.995319	0.996699	0.866944	0.845481	0.888406	0.863924	0.860429	0.867419	0.209897	0.138208
	5	834	31941	5031	128	0.142199	0.133261	0.151138	0.996009	0.995319	0.996699	0.866944	0.845481	0.888406	0.863924	0.860429	0.867419	0.209897	0.138208
	6	834	31941	5031	128	0.142199	0.133261	0.151138	0.996009	0.995319	0.996699	0.866944	0.845481	0.888406	0.863924	0.860429	0.867419	0.209897	0.138208
	7	834	31941	5031	128	0.142199	0.133261	0.151138	0.996009	0.995319	0.996699	0.866944	0.845481	0.888406	0.863924	0.860429	0.867419	0.209897	0.138208
	8	834	31941	5031	128	0.142199	0.133261	0.151138	0.996009	0.995319	0.996699	0.866944	0.845481	0.888406	0.863924	0.860429	0.867419	0.209897	0.138208
	9	834	31941	5031	128	0.142199	0.133261	0.151138	0.996009	0.995319	0.996699	0.866944	0.845481	0.888406	0.863924	0.860429	0.867419	0.209897	0.138208
	10	834	31941	5031	128	0.142199	0.133261	0.151138	0.996009	0.995319	0.996699	0.866944	0.845481	0.888406	0.863924	0.860429	0.867419	0.209897	0.138208
	11	834	31943	5031	126	0.142199	0.133261	0.151138	0.996071	0.995386	0.996756	0.86875	0.847389	0.890111	0.863931	0.860437	0.867426	0.210036	0.13827
	12	834	31946	5031	123	0.142199	0.133261	0.151138	0.996165	0.995488	0.996841	0.871473	0.850269	0.892678	0.863942	0.860448	0.867437	0.210245	0.138364
	13	828	31950	5037	119	0.141176	0.132265	0.150088	0.996289	0.995624	0.996955	0.87434	0.853228	0.895452	0.863817	0.860322	0.867312	0.209101	0.137466
	14	822	31956	5043	113	0.140153	0.131269	0.149038	0.996476	0.995828	0.997125	0.879144	0.858251	0.900038	0.863699	0.860203	0.867195	0.208095	0.13663
	15	816	31961	5049	108	0.13913	0.130273	0.147988	0.996632	0.995998	0.997266	0.883117	0.862401	0.903833	0.863577	0.86008	0.867074	0.207015	0.135763
	16	811	31963	5054	106	0.138278	0.129443	0.147112	0.996695	0.996066	0.997323	0.884406	0.863711	0.905101	0.863468	0.85997	0.866966	0.205964	0.134973
	17	807	31968	5058	101	0.137596	0.12878	0.146412	0.996851	0.996237	0.997464	0.888767	0.868315	0.909218	0.863393	0.859895	0.866891	0.205357	0.134446
	18	793	31975	5072	94	0.135209	0.126457	0.14396	0.997069	0.996477	0.997661	0.894025	0.873768	0.914282	0.863093	0.859592	0.866593	0.202497	0.132278
	19	783	31987	5082	82	0.133504	0.124799	0.142209	0.997443	0.99689	0.997996	0.905202	0.885681	0.924724	0.862904	0.859403	0.866406	0.200931	0.130947
	20	771	32001	5094	68	0.131458	0.12281	0.140106	0.99788	0.997376	0.998383	0.918951	0.900484	0.937418	0.862677	0.859174	0.86618	0.199015	0.129337
	21	755	32012	5110	57	0.12873	0.120159	0.137301	0.998223	0.997762	0.998684	0.929803	0.91223	0.947375	0.862346	0.858841	0.865851	0.195912	0.126952
	22	731	32029	5134	40	0.124638	0.116184	0.133091	0.998753	0.998366	0.999139	0.948119	0.932464	0.963775	0.861852	0.858344	0.86536	0.191258	0.12339
	23	713	32042	5152	27	0.121569	0.113205	0.129932	0.999158	0.998841	0.999476	0.963514	0.950004	0.977023	0.861483	0.857972	0.864994	0.187758	0.120727
	24	684	32056	5181	13	0.116624	0.108409	0.124839	0.999595	0.999374	0.999815	0.981349	0.971305	0.991393	0.860864	0.857349	0.864379	0.181593	0.116219
Algorithm21	2	3374	29974	2491	2095	0.575277	0.562626	0.587928	0.934672	0.931968	0.937377	0.616932	0.604048	0.629816	0.923271	0.920376	0.926167	0.524415	0.509949
	3	3349	30745	2516	1324	0.571014	0.558348	0.583681	0.958714	0.956537	0.960892	0.71667	0.70375	0.72959	0.924356	0.921514	0.927198	0.577698	0.529729
	4	3336	31018	2529	1051	0.568798	0.556123	0.581473	0.967227	0.965278	0.969176	0.760429	0.747798	0.773059	0.924613	0.921788	0.927438	0.597547	0.536025
	5	3333	31167	2532	902	0.568286	0.55561	0.580963	0.971873	0.970064	0.973683	0.787013	0.774682	0.799344	0.924864	0.92205	0.927679	0.609349	0.54016
	6	3331	31246	2534	823	0.567945	0.555268	0.580623	0.974337	0.972606	0.976067	0.801878	0.789757	0.813999	0.924985	0.922176	0.927794	0.615662	0.542282
	7	3330	31303	2535	766	0.567775	0.555097	0.580453	0.976114	0.974443	0.977785	0.812988	0.801047	0.82493	0.925084	0.922279	0.927889	0.620332	0.543889
	8	3329	31336	2536	733	0.567604	0.554925	0.580283	0.977143	0.975507	0.978779	0.819547	0.807721	0.831373	0.92513	0.922327	0.927933	0.622994	0.544747
	9	3329	31356	2536	713	0.567604	0.554925	0.580283	0.977767	0.976153	0.97938	0.823602	0.811851	0.835353	0.925174	0.922373	0.927975	0.624702	0.545371
	10	3328	31367	2537	702	0.567434	0.554754	0.580114	0.97811	0.976508	0.979711	0.825806	0.814096	0.837517	0.925171	0.92237	0.927972	0.625499	0.545544
	11	3326	31377	2539	692	0.567093	0.554412	0.579774	0.978422	0.976831	0.980012	0.827775	0.8161	0.83945	0.925139	0.922338	0.927939	0.626065	0.545514
	12	3320	31394	2545	675	0.56607	0.553386	0.578754	0.978952	0.977381	0.980523	0.831039	0.819419	0.842659	0.925013	0.92221	0.927815	0.626652	0.545022
	13	3303	31419	2562	650	0.563171	0.550477	0.575865	0.979731	0.978189	0.981274	0.835568	0.824013	0.847123	0.924605	0.921798	0.927412	0.626323	0.542903
	14	3288	31447	2577	622	0.560614	0.547912	0.573316	0.980604	0.979095	0.982114	0.840921	0.829456	0.852385	0.924259	0.921448	0.927071	0.626544	0.541218
	15	3270	31489	2595	580	0.557545	0.544833	0.570256	0.981914	0.980455	0.983373	0.849351	0.838051	0.86065	0.923865	0.921049	0.92668	0.627544	0.539459
	16	3238	31515	2627	554	0.552089	0.539362	0.564816	0.982725	0.981299	0.984151	0.853903	0.842661	0.865145	0.923057	0.92023	0.925884	0.625078	0.534813
	17	3208	31548	2657	521	0.546974	0.534234	0.559714	0.983754	0.98237	0.985137	0.860284	0.849157	0.871412	0.922321	0.919485	0.925158	0.6235	0.530727
	18	3173	31582	2692	487	0.541006	0.528253	0.553759	0.984814	0.983476	0.986152	0.86694	0.855936	0.877943	0.921456	0.918608	0.924305	0.621243	0.52582
	19	3137	31621	2728	448	0.534868	0.522102	0.547633	0.98603	0.984746	0.987315	0.875035	0.86421	0.88586	0.92058	0.91772	0.923439	0.61925	0.520898
	20	3086	31672	2779	397	0.526172	0.513393	0.538951	0.98762	0.98641	0.988831	0.886018	0.875464	0.896572	0.919335	0.916459	0.92221	0.616007	0.513793
	21	3030	31727	2835	342	0.516624	0.503835	0.529413	0.989335	0.988211	0.99046	0.898577	0.888387	0.908766	0.917973	0.91508	0.920866	0.612292	0.50596
	22	2949	31794	2916	275	0.502813	0.490017	0.51561	0.991425	0.990416	0.992434	0.914702	0.90506	0.924344	0.91599	0.913071	0.918908	0.605663	0.494238
	23	2856	31871	3009	198	0.486957	0.474164	0.499749	0.993826	0.992968	0.994683	0.935167	0.926434	0.9439	0.913733	0.910786	0.916679	0.59785	0.480782
	24	2782	31950	3083	119	0.474339	0.46156	0.487119	0.996289	0.995624	0.996955	0.95898	0.951762	0.966197	0.911997	0.909031	0.914964	0.593084	0.470629
Algorithm22	2	1296	31846	4569	223	0.220972	0.210353	0.23159	0.993046	0.992137	0.993956	0.853193	0.835395	0.870991	0.87453	0.871127	0.877932	0.306943	0.214018
	3	1296	31846	4569	223	0.220972	0.210353	0.23159	0.993046	0.992137	0.993956	0.853193	0.835395	0.870991	0.87453	0.871127	0.877932	0.306943	0.214018
	4	1296	31846	4569	223	0.220972	0.210353	0.23159	0.993046	0.992137	0.993956	0.853193	0.835395	0.870991	0.87453	0.871127	0.877932	0.306943	0.214018
	5	1296	31847	4569	222	0.220972	0.210353	0.23159	0.993077	0.99217	0.993985	0.853755	0.835979	0.871531	0.874533	0.871131	0.877935	0.307018	0.214049
	6	1296	31847	4569	222	0.220972	0.210353	0.23159	0.993077	0.99217	0.993985	0.853755	0.835979	0.871531	0.874533	0.871131	0.877935	0.307018	0.214049
	7	1296	31847	4569	222	0.220972	0.210353	0.23159	0.993077	0.99217	0.993985	0.853755	0.835979	0.871531	0.874533	0.871131	0.877935	0.307018	0.214049
	8	1296	31847	4569	222	0.220972	0.210353	0.23159	0.993077	0.99217	0.993985	0.853755	0.835979	0.871531	0.874533	0.871131	0.877935	0.307018	0.214049
	9	1296	31847	4569	222	0.220972	0.210353	0.23159	0.993077	0.99217	0.993985	0.853755	0.835979	0.871531	0.874533	0.871131	0.877935	0.307018	0.214049
	10	1296	31847	4569	222	0.220972	0.210353	0.23159	0.993077	0.99217	0.993985	0.853755	0.835979	0.871531	0.874533	0.871131	0.877935	0.307018	0.214049
	11	1296	31850	4569	219	0.220972	0.210353	0.23159	0.993171	0.99227	0.994072	0.855446	0.837738	0.873153	0.874544	0.871142	0.877945	0.307245	0.214143
	12	1294	31856	4571	213	0.220631	0.210018	0.231244	0.993358	0.992469	0.994247	0.85866	0.841071	0.876249	0.874516	0.871114	0.877918	0.307269	0.213989
	13	1287	31861	4578	208	0.219437	0.208845	0.230029	0.993514	0.992635	0.994393	0.86087	0.843326	0.878413	0.874365	0.870962	0.877768	0.306147	0.212951
	14	1278	31872	4587	197	0.217903	0.207337	0.228468	0.993857	0.993002	0.994712	0.866441	0.84908	0.883801	0.874187	0.870783	0.877592	0.305045	0.21176
	15	1272	31883	4593	186	0.21688	0.206332	0.227427	0.9942	0.993369	0.995031	0.872428	0.855303	0.889553	0.874082	0.870677	0.877486	0.304585	0.21108
	16	1260	31886	4605	183	0.214834	0.204323	0.225345	0.994294	0.993469	0.995118	0.873181	0.856011	0.890351	0.873804	0.870397	0.877212	0.302223	0.209127
	17	1248	31897	4617	172	0.212788	0.202313	0.223262	0.994637	0.993837	0.995436	0.878873	0.861903	0.895844	0.873555	0.870146	0.876964	0.300458	0.207424
	18	1230	31911	4635	158	0.209719	0.1993	0.220138	0.995073	0.994307	0.995839	0.886167	0.869458	0.902876	0.873174	0.869762	0.876585	0.297606	0.204792
	19	1214	31926	4651	143	0.206991	0.196622	0.21736	0.995541	0.994812	0.99627	0.89462	0.878284	0.910957	0.872844	0.869429	0.876258	0.295247	0.202531
	20	1194	31950	4671	119	0.203581	0.193275	0.213886	0.996289	0.995624	0.996955	0.909368	0.893839	0.924897	0.87245	0.869034	0.875867	0.292675	0.19987
	21	1165	31970	4700	99	0.198636	0.188425	0.208847	0.996913	0.996306	0.99752	0.921677	0.906865	0.936489	0.87183	0.868408	0.875251	0.287786	0.195549
	22	1132	31996	4733	73	0.193009	0.182909	0.20311	0.997724	0.997202	0.998245	0.939419	0.925949	0.952889	0.871137	0.867711	0.874564	0.282407	0.190733
	23	1103	32025	4762	44	0.188065	0.178064	0.198066	0.998628	0.998223	0.999033	0.961639	0.950524	0.972754	0.870552	0.867122	0.873983	0.278088	0.186693
	24	1061	32046	4804	23	0.180904	0.171052	0.190755	0.999283	0.99899	0.999576	0.978782	0.970203	0.987361	0.869634	0.866196	0.873072	0.270163	0.180186
Algorithm23	2	3422	29921	2443	2148	0.583461	0.570844	0.596078	0.933019	0.930283	0.935756	0.614363	0.60158	0.627146	0.924515	0.921637	0.927393	0.527317	0.516481
	3	3399	30691	2466	1378	0.57954	0.566906	0.592173	0.95703	0.954811	0.95925	0.711534	0.698687	0.724382	0.925627	0.922802	0.928451	0.580571	0.53657
	4	3387	30962	2478	1107	0.577494	0.564852	0.590136	0.965481	0.963483	0.967479	0.753672	0.741074	0.766269	0.925897	0.92309	0.928705	0.600306	0.542974
	5	3384	31113	2481	956	0.576982	0.564338	0.589626	0.970189	0.968328	0.972051	0.779724	0.767393	0.792054	0.926148	0.923351	0.928944	0.612207	0.547171
	6	3383	31192	2482	877	0.576812	0.564167	0.589456	0.972653	0.970868	0.974438	0.794131	0.781989	0.806274	0.926293	0.923502	0.929084	0.61863	0.549464
	7	3381	31248	2484	821	0.576471	0.563825	0.589117	0.974399	0.97267	0.976128	0.804617	0.792628	0.816605	0.926361	0.923573	0.929148	0.623046	0.55087
	8	3380	31281	2485	788	0.5763	0.563653	0.588947	0.975428	0.973734	0.977122	0.81094	0.799053	0.822828	0.926405	0.92362	0.92919	0.625693	0.551728
	9	3380	31302	2485	767	0.5763	0.563653	0.588947	0.976083	0.974411	0.977755	0.815047	0.80323	0.826864	0.926451	0.923668	0.929234	0.627477	0.552383
	10	3379	31315	2486	754	0.57613	0.563482	0.588777	0.976488	0.97483	0.978147	0.817566	0.805792	0.82934	0.926452	0.923669	0.929235	0.62844	0.552618
	11	3377	31328	2488	741	0.575789	0.56314	0.588437	0.976894	0.975249	0.978538	0.820058	0.808325	0.831791	0.926425	0.923643	0.929208	0.629261	0.552682
	12	3371	31349	2494	720	0.574766	0.562113	0.587418	0.977548	0.975927	0.97917	0.824004	0.812334	0.835674	0.926307	0.923523	0.92909	0.630191	0.552314
	13	3351	31379	2514	690	0.571355	0.55869	0.584021	0.978484	0.976896	0.980072	0.82925	0.817648	0.840852	0.925825	0.923035	0.928615	0.629871	0.549839
	14	3337	31410	2528	659	0.568968	0.556294	0.581643	0.979451	0.977898	0.981003	0.835085	0.823579	0.846591	0.925511	0.922718	0.928305	0.630508	0.548419
	15	3320	31456	2545	613	0.56607	0.553386	0.578754	0.980885	0.979386	0.982384	0.844139	0.832803	0.855476	0.925149	0.922352	0.927946	0.632013	0.546955
	16	3284	31487	2581	582	0.559932	0.547228	0.572636	0.981852	0.980391	0.983313	0.849457	0.838184	0.860729	0.92424	0.92143	0.92705	0.629432	0.541783
	17	3253	31526	2612	543	0.554646	0.541926	0.567366	0.983068	0.981656	0.98448	0.856955	0.845817	0.868093	0.923487	0.920667	0.926307	0.628264	0.537714
	18	3217	31564	2648	505	0.548508	0.535772	0.561244	0.984253	0.98289	0.985615	0.86432	0.853318	0.875322	0.9226	0.919769	0.925432	0.626248	0.532761
	19	3180	31608	2685	461	0.542199	0.529449	0.55495	0.985625	0.984322	0.986928	0.873386	0.862585	0.884188	0.921704	0.918861	0.924547	0.624588	0.527824
	20	3132	31661	2733	408	0.534015	0.521248	0.546782	0.987277	0.986051	0.988504	0.884746	0.874226	0.895265	0.920538	0.91768	0.923397	0.622038	0.521293
	21	3078	31718	2787	351	0.524808	0.512027	0.537589	0.989055	0.987916	0.990194	0.897638	0.887492	0.907784	0.919229	0.916354	0.922104	0.618882	0.513863
	22	2995	31784	2870	285	0.510656	0.497863	0.52345	0.991113	0.990086	0.99214	0.91311	0.90347	0.92275	0.917181	0.914279	0.920083	0.611967	0.501769
	23	2903	31865	2962	204	0.49497	0.482174	0.507766	0.993639	0.992769	0.994509	0.934342	0.925633	0.943051	0.914951	0.912021	0.917881	0.604806	0.488609
	24	2830	31942	3035	127	0.482523	0.469735	0.495312	0.99604	0.995352	0.996727	0.957051	0.949743	0.964359	0.913229	0.910279	0.916179	0.600133	0.478563
Algorithm24	2	670	31964	5195	105	0.114237	0.106096	0.122378	0.996726	0.996101	0.997351	0.864516	0.840421	0.888612	0.860195	0.856669	0.863721	0.171921	0.110963
	3	670	31964	5195	105	0.114237	0.106096	0.122378	0.996726	0.996101	0.997351	0.864516	0.840421	0.888612	0.860195	0.856669	0.863721	0.171921	0.110963
	4	670	31964	5195	105	0.114237	0.106096	0.122378	0.996726	0.996101	0.997351	0.864516	0.840421	0.888612	0.860195	0.856669	0.863721	0.171921	0.110963
	5	670	31964	5195	105	0.114237	0.106096	0.122378	0.996726	0.996101	0.997351	0.864516	0.840421	0.888612	0.860195	0.856669	0.863721	0.171921	0.110963
	6	670	31964	5195	105	0.114237	0.106096	0.122378	0.996726	0.996101	0.997351	0.864516	0.840421	0.888612	0.860195	0.856669	0.863721	0.171921	0.110963
	7	670	31964	5195	105	0.114237	0.106096	0.122378	0.996726	0.996101	0.997351	0.864516	0.840421	0.888612	0.860195	0.856669	0.863721	0.171921	0.110963
	8	670	31964	5195	105	0.114237	0.106096	0.122378	0.996726	0.996101	0.997351	0.864516	0.840421	0.888612	0.860195	0.856669	0.863721	0.171921	0.110963
	9	670	31964	5195	105	0.114237	0.106096	0.122378	0.996726	0.996101	0.997351	0.864516	0.840421	0.888612	0.860195	0.856669	0.863721	0.171921	0.110963
	10	670	31964	5195	105	0.114237	0.106096	0.122378	0.996726	0.996101	0.997351	0.864516	0.840421	0.888612	0.860195	0.856669	0.863721	0.171921	0.110963
	11	670	31966	5195	103	0.114237	0.106096	0.122378	0.996788	0.996169	0.997407	0.866753	0.842795	0.89071	0.860203	0.856677	0.863729	0.172055	0.111025
	12	670	31969	5195	100	0.114237	0.106096	0.122378	0.996882	0.996271	0.997492	0.87013	0.846386	0.893874	0.860214	0.856689	0.86374	0.172255	0.111119
	13	666	31973	5199	96	0.113555	0.105435	0.121675	0.997006	0.996409	0.997604	0.874016	0.850455	0.897577	0.860137	0.856611	0.863663	0.17154	0.110561
	14	660	31979	5205	90	0.112532	0.104444	0.12062	0.997194	0.996615	0.997773	0.88	0.856743	0.903257	0.86002	0.856494	0.863547	0.170464	0.109726
	15	657	31982	5208	87	0.11202	0.103949	0.120092	0.997287	0.996718	0.997856	0.883065	0.859974	0.906155	0.859962	0.856435	0.863489	0.169925	0.109308
	16	652	31983	5213	86	0.111168	0.103123	0.119213	0.997318	0.996752	0.997884	0.883469	0.860319	0.906618	0.859851	0.856323	0.863378	0.168758	0.108486
	17	648	31987	5217	82	0.110486	0.102463	0.118509	0.997443	0.99689	0.997996	0.887671	0.864764	0.910578	0.859773	0.856245	0.863301	0.168036	0.107929
	18	638	31994	5227	75	0.108781	0.100812	0.11675	0.997661	0.997133	0.99819	0.894811	0.872291	0.91733	0.859569	0.856039	0.863098	0.166028	0.106442
	19	630	32004	5235	65	0.107417	0.0994922	0.115342	0.997973	0.997481	0.998465	0.906475	0.884827	0.928122	0.859422	0.855891	0.862952	0.164709	0.10539
	20	620	32015	5245	54	0.105712	0.0978428	0.113581	0.998316	0.997867	0.998765	0.919881	0.899386	0.940377	0.859232	0.855701	0.862764	0.162953	0.104028
	21	607	32024	5258	45	0.103495	0.0956995	0.111291	0.998597	0.998187	0.999006	0.930982	0.911524	0.950439	0.858967	0.855434	0.8625	0.160305	0.102092
	22	589	32038	5276	31	0.100426	0.0927338	0.108119	0.999033	0.998693	0.999373	0.95	0.932844	0.967156	0.858605	0.85507	0.862141	0.15672	0.0994596
	23	577	32050	5288	19	0.0983802	0.0907579	0.106003	0.999408	0.999141	0.999674	0.968121	0.954017	0.982225	0.858375	0.854838	0.861911	0.154493	0.0977877
	24	554	32059	5311	10	0.0944587	0.0869736	0.101944	0.999688	0.999495	0.999881	0.98227	0.971378	0.993161	0.857881	0.85434	0.861421	0.149266	0.0941468
Algorithm25	2	3518	29899	2347	2170	0.599829	0.587291	0.612368	0.932333	0.929584	0.935082	0.618495	0.605871	0.631119	0.927216	0.92438	0.930051	0.538806	0.532163
	3	3496	30671	2369	1398	0.596078	0.58352	0.608636	0.956406	0.954172	0.958641	0.714344	0.701688	0.727	0.928299	0.925517	0.931081	0.592566	0.552485
	4	3484	30943	2381	1126	0.594032	0.581464	0.606601	0.964888	0.962874	0.966903	0.755748	0.743346	0.768151	0.92855	0.925784	0.931316	0.612464	0.558921
	5	3481	31095	2384	974	0.593521	0.58095	0.606092	0.969628	0.96775	0.971506	0.781369	0.769232	0.793506	0.928791	0.926036	0.931546	0.624486	0.563149
	6	3480	31174	2385	895	0.59335	0.580779	0.605922	0.972091	0.970289	0.973894	0.795429	0.783475	0.807382	0.928931	0.926182	0.93168	0.630928	0.565442
	7	3478	31231	2387	838	0.593009	0.580436	0.605583	0.973869	0.972123	0.975615	0.805839	0.794038	0.81764	0.928996	0.926251	0.931742	0.635445	0.566878
	8	3477	31264	2388	805	0.592839	0.580265	0.605413	0.974898	0.973186	0.97661	0.812004	0.800301	0.823706	0.929038	0.926295	0.931782	0.638101	0.567737
	9	3477	31285	2388	784	0.592839	0.580265	0.605413	0.975553	0.973862	0.977243	0.816006	0.804371	0.82764	0.929083	0.926341	0.931824	0.63989	0.568392
	10	3476	31298	2389	771	0.592668	0.580094	0.605243	0.975958	0.974282	0.977635	0.81846	0.806867	0.830053	0.929082	0.926341	0.931824	0.640858	0.568626
	11	3474	31311	2391	758	0.592327	0.579751	0.604904	0.976363	0.974701	0.978026	0.820888	0.809336	0.832441	0.929055	0.926314	0.931796	0.641686	0.568691
	12	3468	31332	2397	737	0.591304	0.578723	0.603886	0.977018	0.975378	0.978658	0.824732	0.813241	0.836224	0.928934	0.926191	0.931676	0.642634	0.568323
	13	3448	31365	2417	704	0.587894	0.575297	0.600492	0.978047	0.976444	0.979651	0.830443	0.819029	0.841857	0.928453	0.925705	0.931201	0.642625	0.565942
	14	3433	31397	2432	672	0.585337	0.572728	0.597946	0.979045	0.977478	0.980613	0.836297	0.824978	0.847616	0.928109	0.925356	0.930862	0.643245	0.564382
	15	3415	31444	2450	625	0.582268	0.569646	0.59489	0.980511	0.978998	0.982024	0.845297	0.834146	0.856448	0.927716	0.924959	0.930473	0.644745	0.562778
	16	3379	31475	2486	594	0.57613	0.563482	0.588777	0.981477	0.980002	0.982953	0.850491	0.839402	0.861579	0.926798	0.924028	0.929569	0.642254	0.557607
	17	3348	31515	2517	554	0.570844	0.558177	0.583511	0.982725	0.981299	0.984151	0.858022	0.84707	0.868973	0.92604	0.92326	0.928821	0.641256	0.553569
	18	3313	31553	2552	516	0.564876	0.552188	0.577565	0.98391	0.982533	0.985287	0.865239	0.854423	0.876055	0.925172	0.92238	0.927965	0.639483	0.548786
	19	3276	31598	2589	471	0.558568	0.545859	0.571276	0.985313	0.983996	0.98663	0.874299	0.863685	0.884914	0.924269	0.921465	0.927074	0.638013	0.543881
	20	3227	31651	2638	418	0.550213	0.537481	0.562945	0.986966	0.985724	0.988207	0.885322	0.874978	0.895667	0.923066	0.920245	0.925886	0.635448	0.537179
	21	3171	31709	2694	360	0.540665	0.527911	0.553419	0.988774	0.987621	0.989927	0.898046	0.888065	0.908027	0.921693	0.918854	0.924532	0.632232	0.529439
	22	3087	31778	2778	291	0.526343	0.513564	0.539121	0.990926	0.989888	0.991964	0.913854	0.904392	0.923316	0.919609	0.916742	0.922476	0.625661	0.517269
	23	2991	31860	2874	209	0.509974	0.49718	0.522768	0.993483	0.992602	0.994363	0.934688	0.926127	0.943248	0.917257	0.91436	0.920154	0.618228	0.503457
	24	2917	31941	2948	128	0.497357	0.484561	0.510154	0.996009	0.995319	0.996699	0.957964	0.950836	0.965092	0.915503	0.912585	0.918422	0.613976	0.493366
Algorithm26	2	2546	30526	3319	1543	0.434101	0.421416	0.446785	0.951885	0.949543	0.954227	0.622646	0.607789	0.637504	0.901935	0.898767	0.905104	0.44048	0.385986
	3	2498	31122	3367	947	0.425916	0.413261	0.438572	0.97047	0.968617	0.972323	0.725109	0.7102	0.740018	0.902375	0.899242	0.905507	0.476757	0.396386
	4	2476	31329	3389	740	0.422165	0.409525	0.434806	0.976925	0.975281	0.978568	0.7699	0.755354	0.784447	0.902385	0.899263	0.905507	0.489399	0.39909
	5	2463	31427	3402	642	0.419949	0.407317	0.43258	0.979981	0.978448	0.981514	0.793237	0.778992	0.807482	0.902323	0.899205	0.905441	0.495123	0.39993
	6	2462	31474	3403	595	0.419778	0.407148	0.432409	0.981446	0.979969	0.982923	0.805365	0.79133	0.8194	0.902429	0.899314	0.905543	0.498791	0.401225
	7	2461	31515	3404	554	0.419608	0.406978	0.432238	0.982725	0.981299	0.984151	0.816252	0.802428	0.830076	0.902517	0.899406	0.905628	0.501994	0.402333
	8	2458	31546	3407	523	0.419096	0.406468	0.431724	0.983691	0.982305	0.985078	0.824556	0.810902	0.838209	0.902526	0.899417	0.905636	0.504052	0.402788
	9	2457	31565	3408	504	0.418926	0.406299	0.431553	0.984284	0.982923	0.985645	0.829787	0.81625	0.843324	0.902553	0.899445	0.905662	0.505461	0.40321
	10	2457	31577	3408	492	0.418926	0.406299	0.431553	0.984658	0.983313	0.986003	0.833164	0.819707	0.84662	0.902587	0.89948	0.905694	0.506461	0.403584
	11	2455	31587	3410	482	0.418585	0.405959	0.431211	0.98497	0.983638	0.986302	0.835887	0.822492	0.849282	0.902563	0.899456	0.90567	0.506956	0.403555
	12	2451	31601	3414	468	0.417903	0.40528	0.430526	0.985406	0.984094	0.986719	0.839671	0.82636	0.852982	0.902499	0.899392	0.905606	0.507447	0.403309
	13	2436	31622	3429	447	0.415345	0.402733	0.427957	0.986061	0.984778	0.987344	0.844953	0.831741	0.858166	0.902171	0.899061	0.905281	0.506651	0.401407
	14	2427	31646	3438	423	0.413811	0.401206	0.426416	0.98681	0.985561	0.988058	0.851579	0.838526	0.864631	0.902007	0.898896	0.905118	0.507131	0.40062
	15	2410	31679	3455	390	0.410912	0.39832	0.423504	0.987839	0.986639	0.989038	0.860714	0.847889	0.873539	0.901662	0.898549	0.904776	0.506999	0.398751
	16	2390	31695	3475	374	0.407502	0.394926	0.420078	0.988338	0.987163	0.989513	0.864689	0.851937	0.877441	0.901194	0.898076	0.904313	0.504908	0.39584
	17	2369	31716	3496	353	0.403922	0.391364	0.41648	0.988992	0.987851	0.990134	0.870316	0.857695	0.882937	0.900716	0.897592	0.903839	0.503053	0.392914
	18	2337	31744	3528	325	0.398465	0.385936	0.410995	0.989866	0.988769	0.990962	0.877911	0.865474	0.890348	0.899977	0.896846	0.903108	0.499861	0.388331
	19	2312	31775	3553	294	0.394203	0.381696	0.40671	0.990832	0.989789	0.991875	0.887183	0.875037	0.89933	0.899428	0.896292	0.902565	0.498119	0.385035
	20	2277	31820	3588	249	0.388235	0.375763	0.400708	0.992235	0.991275	0.993196	0.901425	0.8898	0.91305	0.898667	0.895524	0.90181	0.495789	0.380471
	21	2229	31861	3636	208	0.380051	0.367628	0.392474	0.993514	0.992635	0.994393	0.914649	0.903556	0.925742	0.897569	0.894414	0.900723	0.490755	0.373565
	22	2169	31904	3696	165	0.369821	0.357466	0.382176	0.994855	0.994072	0.995638	0.929306	0.918907	0.939705	0.89618	0.893011	0.899348	0.483636	0.364676
	23	2109	31961	3756	108	0.359591	0.347309	0.371872	0.996632	0.995998	0.997266	0.951286	0.942324	0.960247	0.89484	0.891659	0.898021	0.477588	0.356223
	24	2050	32018	3815	51	0.349531	0.337328	0.361734	0.99841	0.997974	0.998846	0.975726	0.969145	0.982307	0.893534	0.89034	0.896727	0.471593	0.347941
Algorithm27	2	825	31942	5040	127	0.140665	0.131767	0.149563	0.99604	0.995352	0.996727	0.866597	0.844998	0.888195	0.863717	0.860221	0.867214	0.207834	0.136705
	3	825	31942	5040	127	0.140665	0.131767	0.149563	0.99604	0.995352	0.996727	0.866597	0.844998	0.888195	0.863717	0.860221	0.867214	0.207834	0.136705
	4	825	31942	5040	127	0.140665	0.131767	0.149563	0.99604	0.995352	0.996727	0.866597	0.844998	0.888195	0.863717	0.860221	0.867214	0.207834	0.136705
	5	825	31942	5040	127	0.140665	0.131767	0.149563	0.99604	0.995352	0.996727	0.866597	0.844998	0.888195	0.863717	0.860221	0.867214	0.207834	0.136705
	6	825	31942	5040	127	0.140665	0.131767	0.149563	0.99604	0.995352	0.996727	0.866597	0.844998	0.888195	0.863717	0.860221	0.867214	0.207834	0.136705
	7	825	31942	5040	127	0.140665	0.131767	0.149563	0.99604	0.995352	0.996727	0.866597	0.844998	0.888195	0.863717	0.860221	0.867214	0.207834	0.136705
	8	825	31942	5040	127	0.140665	0.131767	0.149563	0.99604	0.995352	0.996727	0.866597	0.844998	0.888195	0.863717	0.860221	0.867214	0.207834	0.136705
	9	825	31942	5040	127	0.140665	0.131767	0.149563	0.99604	0.995352	0.996727	0.866597	0.844998	0.888195	0.863717	0.860221	0.867214	0.207834	0.136705
	10	825	31942	5040	127	0.140665	0.131767	0.149563	0.99604	0.995352	0.996727	0.866597	0.844998	0.888195	0.863717	0.860221	0.867214	0.207834	0.136705
	11	825	31944	5040	125	0.140665	0.131767	0.149563	0.996102	0.99542	0.996784	0.868421	0.846925	0.889917	0.863725	0.860228	0.867221	0.207973	0.136767
	12	825	31947	5040	122	0.140665	0.131767	0.149563	0.996196	0.995522	0.996869	0.871172	0.849835	0.892509	0.863736	0.86024	0.867232	0.208181	0.136861
	13	819	31951	5046	118	0.139642	0.130771	0.148513	0.99632	0.995658	0.996983	0.874066	0.852822	0.89531	0.863611	0.860113	0.867108	0.207034	0.135962
	14	813	31957	5052	112	0.138619	0.129775	0.147463	0.996508	0.995862	0.997153	0.878919	0.857896	0.899942	0.863493	0.859995	0.866991	0.206023	0.135126
	15	807	31962	5058	107	0.137596	0.12878	0.146412	0.996663	0.996032	0.997295	0.882932	0.862089	0.903775	0.863371	0.859872	0.86687	0.204941	0.134259
	16	802	31964	5063	105	0.136743	0.12795	0.145537	0.996726	0.996101	0.997351	0.884234	0.863412	0.905056	0.863262	0.859762	0.866761	0.203886	0.133469
	17	798	31969	5067	100	0.136061	0.127287	0.144836	0.996882	0.996271	0.997492	0.888641	0.868066	0.909217	0.863187	0.859687	0.866687	0.203277	0.132943
	18	784	31976	5081	93	0.133674	0.124965	0.142384	0.9971	0.996511	0.997689	0.893957	0.873579	0.914334	0.862887	0.859385	0.866389	0.20041	0.130774
	19	775	31988	5090	81	0.13214	0.123473	0.140807	0.997474	0.996925	0.998024	0.905374	0.885766	0.924982	0.862722	0.859219	0.866225	0.199078	0.129614
	20	764	32002	5101	67	0.130264	0.12165	0.138879	0.997911	0.997411	0.998411	0.919374	0.900863	0.937886	0.862518	0.859014	0.866022	0.197396	0.128175
	21	748	32013	5117	56	0.127536	0.118999	0.136073	0.998254	0.997797	0.998711	0.930348	0.912752	0.947944	0.862187	0.858681	0.865693	0.194285	0.12579
	22	725	32030	5140	39	0.123615	0.115191	0.132038	0.998784	0.998402	0.999165	0.948953	0.933346	0.96456	0.861716	0.858207	0.865226	0.189864	0.122399
	23	709	32042	5156	27	0.120887	0.112543	0.12923	0.999158	0.998841	0.999476	0.963315	0.949734	0.976897	0.86139	0.857879	0.864902	0.186778	0.120045
	24	680	32056	5185	13	0.115942	0.107748	0.124136	0.999595	0.999374	0.999815	0.981241	0.97114	0.991342	0.860772	0.857256	0.864288	0.180606	0.115537
Algorithm28	2	3275	30344	2590	1725	0.558397	0.545688	0.571106	0.94621	0.943741	0.948679	0.655	0.641823	0.668177	0.921358	0.918451	0.924265	0.536962	0.504607
	3	3255	30967	2610	1102	0.554987	0.542268	0.567706	0.965637	0.963643	0.96763	0.747074	0.734166	0.759981	0.922268	0.919404	0.925132	0.581733	0.520624
	4	3246	31179	2619	890	0.553453	0.540729	0.566176	0.972247	0.970449	0.974045	0.784816	0.772292	0.797341	0.92251	0.91966	0.925361	0.597687	0.5257
	5	3243	31280	2622	789	0.552941	0.540217	0.565666	0.975397	0.973701	0.977092	0.804315	0.79207	0.816561	0.922659	0.919816	0.925503	0.605675	0.528338
	6	3242	31328	2623	741	0.552771	0.540046	0.565496	0.976894	0.975249	0.978538	0.813959	0.801874	0.826045	0.922742	0.919901	0.925582	0.60958	0.529664
	7	3242	31372	2623	697	0.552771	0.540046	0.565496	0.978266	0.97667	0.979862	0.823052	0.811134	0.834969	0.922842	0.920005	0.925678	0.613323	0.531036
	8	3241	31405	2624	664	0.5526	0.539875	0.565326	0.979295	0.977736	0.980853	0.829962	0.818179	0.841744	0.922889	0.920055	0.925724	0.616	0.531895
	9	3241	31425	2624	644	0.5526	0.539875	0.565326	0.979918	0.978383	0.981454	0.834234	0.822541	0.845928	0.922935	0.920102	0.925767	0.617719	0.532518
	10	3240	31435	2625	634	0.55243	0.539704	0.565156	0.98023	0.978706	0.981754	0.836345	0.824695	0.847995	0.92293	0.920098	0.925763	0.618432	0.53266
	11	3238	31445	2627	624	0.552089	0.539362	0.564816	0.980542	0.97903	0.982054	0.838426	0.826817	0.850034	0.922899	0.920066	0.925731	0.618999	0.532631
	12	3232	31460	2633	609	0.551066	0.538336	0.563795	0.98101	0.979516	0.982504	0.841448	0.829896	0.852999	0.92277	0.919936	0.925604	0.619407	0.532075
	13	3215	31486	2650	583	0.548167	0.53543	0.560904	0.98182	0.980358	0.983283	0.846498	0.835034	0.857962	0.922369	0.919531	0.925208	0.619135	0.529988
	14	3201	31514	2664	555	0.54578	0.533037	0.558523	0.982694	0.981266	0.984121	0.852236	0.840887	0.863585	0.922055	0.919213	0.924897	0.619484	0.528474
	15	3180	31554	2685	515	0.542199	0.529449	0.55495	0.983941	0.982565	0.985317	0.860622	0.849455	0.87179	0.921581	0.918733	0.924428	0.619836	0.52614
	16	3154	31579	2711	490	0.537766	0.525006	0.550526	0.98472	0.983378	0.986063	0.865532	0.854456	0.876609	0.920939	0.918083	0.923795	0.618119	0.522487
	17	3127	31610	2738	459	0.533163	0.520394	0.545931	0.985687	0.984387	0.986987	0.872002	0.861067	0.882937	0.920286	0.917422	0.923151	0.616765	0.51885
	18	3092	31645	2773	424	0.527195	0.514418	0.539973	0.986779	0.985528	0.988029	0.879408	0.868644	0.890173	0.919432	0.916556	0.922307	0.61453	0.513974
	19	3059	31685	2806	384	0.521569	0.508784	0.534353	0.988026	0.986835	0.989216	0.888469	0.877954	0.898984	0.918645	0.91576	0.921531	0.613021	0.509594
	20	3010	31737	2855	332	0.513214	0.500422	0.526006	0.989647	0.988539	0.990755	0.900658	0.890517	0.9108	0.917466	0.914567	0.920366	0.610085	0.502861
	21	2955	31789	2910	280	0.503836	0.49104	0.516632	0.991269	0.990251	0.992287	0.913447	0.903757	0.923136	0.916136	0.913219	0.919052	0.606157	0.495105
	22	2871	31855	2994	214	0.489514	0.47672	0.502308	0.993327	0.992436	0.994218	0.930632	0.921666	0.939598	0.914086	0.911144	0.917029	0.598802	0.482841
	23	2784	31927	3081	142	0.47468	0.4619	0.48746	0.995572	0.994845	0.996299	0.95147	0.943683	0.959256	0.911992	0.909024	0.914959	0.591312	0.470252
	24	2709	32003	3156	66	0.461893	0.449133	0.474652	0.997942	0.997446	0.998438	0.976216	0.970547	0.981886	0.910236	0.907248	0.913224	0.585963	0.459835
Algorithm29	2	1279	31847	4586	222	0.218073	0.207505	0.228642	0.993077	0.99217	0.993985	0.852099	0.834139	0.870058	0.874125	0.870719	0.877531	0.303376	0.211151
	3	1279	31847	4586	222	0.218073	0.207505	0.228642	0.993077	0.99217	0.993985	0.852099	0.834139	0.870058	0.874125	0.870719	0.877531	0.303376	0.211151
	4	1279	31847	4586	222	0.218073	0.207505	0.228642	0.993077	0.99217	0.993985	0.852099	0.834139	0.870058	0.874125	0.870719	0.877531	0.303376	0.211151
	5	1279	31848	4586	221	0.218073	0.207505	0.228642	0.993109	0.992203	0.994014	0.852667	0.83473	0.870604	0.874129	0.870722	0.877535	0.303451	0.211182
	6	1279	31848	4586	221	0.218073	0.207505	0.228642	0.993109	0.992203	0.994014	0.852667	0.83473	0.870604	0.874129	0.870722	0.877535	0.303451	0.211182
	7	1279	31848	4586	221	0.218073	0.207505	0.228642	0.993109	0.992203	0.994014	0.852667	0.83473	0.870604	0.874129	0.870722	0.877535	0.303451	0.211182
	8	1279	31848	4586	221	0.218073	0.207505	0.228642	0.993109	0.992203	0.994014	0.852667	0.83473	0.870604	0.874129	0.870722	0.877535	0.303451	0.211182
	9	1279	31848	4586	221	0.218073	0.207505	0.228642	0.993109	0.992203	0.994014	0.852667	0.83473	0.870604	0.874129	0.870722	0.877535	0.303451	0.211182
	10	1279	31848	4586	221	0.218073	0.207505	0.228642	0.993109	0.992203	0.994014	0.852667	0.83473	0.870604	0.874129	0.870722	0.877535	0.303451	0.211182
	11	1279	31851	4586	218	0.218073	0.207505	0.228642	0.993202	0.992303	0.994101	0.854375	0.836507	0.872244	0.874139	0.870733	0.877545	0.303677	0.211275
	12	1277	31857	4588	212	0.217732	0.20717	0.228295	0.993389	0.992502	0.994276	0.857623	0.839873	0.875372	0.874112	0.870706	0.877517	0.303699	0.211122
	13	1270	31862	4595	207	0.216539	0.205997	0.22708	0.993545	0.992669	0.994422	0.859851	0.842147	0.877555	0.873961	0.870554	0.877368	0.30257	0.210084
	14	1261	31873	4604	196	0.215004	0.20449	0.225519	0.993888	0.993035	0.994741	0.865477	0.847956	0.882998	0.873783	0.870375	0.877192	0.301459	0.208892
	15	1255	31884	4610	185	0.213981	0.203485	0.224477	0.994231	0.993402	0.99506	0.871528	0.854245	0.888811	0.873678	0.870269	0.877086	0.300992	0.208212
	16	1243	31887	4622	182	0.211935	0.201476	0.222395	0.994325	0.993503	0.995147	0.872281	0.85495	0.889611	0.873401	0.86999	0.876812	0.298621	0.20626
	17	1231	31898	4634	171	0.209889	0.199467	0.220311	0.994668	0.993871	0.995465	0.878031	0.860901	0.895162	0.873152	0.86974	0.876565	0.296844	0.204557
	18	1213	31912	4652	157	0.20682	0.196454	0.217186	0.995104	0.99434	0.995868	0.885401	0.868534	0.902269	0.872771	0.869355	0.876187	0.293974	0.201924
	19	1198	31927	4667	142	0.204263	0.193944	0.214581	0.995572	0.994845	0.996299	0.89403	0.877549	0.91051	0.872465	0.869048	0.875883	0.29182	0.199835
	20	1179	31951	4686	118	0.201023	0.190766	0.21128	0.99632	0.995658	0.996983	0.909021	0.89337	0.924672	0.872097	0.868677	0.875516	0.289448	0.197343
	21	1150	31971	4715	98	0.196078	0.185917	0.20624	0.996944	0.99634	0.997548	0.921474	0.90655	0.936399	0.871477	0.868052	0.874902	0.284535	0.193023
	22	1118	31997	4747	72	0.190622	0.18057	0.200675	0.997755	0.997237	0.998273	0.939496	0.925949	0.953042	0.870809	0.867379	0.874238	0.279351	0.188377
	23	1091	32025	4774	44	0.186019	0.17606	0.195978	0.998628	0.998223	0.999033	0.961233	0.950003	0.972464	0.870268	0.866835	0.873701	0.275383	0.184647
	24	1050	32046	4815	23	0.179028	0.169216	0.18884	0.999283	0.99899	0.999576	0.978565	0.969899	0.987231	0.869374	0.865934	0.872814	0.267658	0.178311
Algorithm30	2	3334	30294	2531	1775	0.568457	0.555781	0.581133	0.944651	0.942148	0.947153	0.652574	0.639517	0.665631	0.922894	0.920008	0.92578	0.541632	0.513108
	3	3315	30917	2550	1152	0.565217	0.55253	0.577905	0.964077	0.962041	0.966114	0.742109	0.72928	0.754938	0.923806	0.920963	0.926648	0.586401	0.529295
	4	3307	31127	2558	942	0.563853	0.551162	0.576545	0.970626	0.968778	0.972474	0.778301	0.765811	0.790791	0.924061	0.921232	0.92689	0.602278	0.534479
	5	3306	31231	2559	838	0.563683	0.550991	0.576375	0.973869	0.972123	0.975615	0.79778	0.785551	0.810009	0.924268	0.921447	0.927089	0.610774	0.537552
	6	3305	31279	2560	790	0.563512	0.550819	0.576205	0.975366	0.973669	0.977062	0.807082	0.794996	0.819168	0.924348	0.92153	0.927165	0.614665	0.538878
	7	3305	31322	2560	747	0.563512	0.550819	0.576205	0.976706	0.975056	0.978357	0.815647	0.803707	0.827586	0.924444	0.92163	0.927258	0.618307	0.540219
	8	3304	31355	2561	714	0.563342	0.550648	0.576035	0.977736	0.976121	0.97935	0.8223	0.81048	0.834119	0.92449	0.921678	0.927302	0.620973	0.541077
	9	3304	31376	2561	693	0.563342	0.550648	0.576035	0.97839	0.976799	0.979982	0.82662	0.814883	0.838357	0.924537	0.921726	0.927347	0.62277	0.541732
	10	3303	31388	2562	681	0.563171	0.550477	0.575865	0.978765	0.977187	0.980342	0.829066	0.817377	0.840756	0.924536	0.921726	0.927346	0.623654	0.541936
	11	3301	31401	2564	668	0.56283	0.550135	0.575525	0.97917	0.977607	0.980733	0.831696	0.820056	0.843335	0.924511	0.921701	0.92732	0.624479	0.542
	12	3295	31420	2570	649	0.561807	0.549109	0.574506	0.979762	0.978221	0.981304	0.835446	0.823874	0.847018	0.92439	0.921579	0.9272	0.625237	0.54157
	13	3275	31450	2590	619	0.558397	0.545688	0.571106	0.980698	0.979192	0.982204	0.841037	0.829553	0.852522	0.923913	0.921096	0.92673	0.624893	0.539095
	14	3262	31482	2603	587	0.556181	0.543465	0.568896	0.981696	0.980229	0.983163	0.847493	0.836135	0.858851	0.923632	0.920813	0.926452	0.625754	0.537876
	15	3242	31525	2623	544	0.552771	0.540046	0.565496	0.983037	0.981623	0.98445	0.856313	0.845139	0.867486	0.923187	0.920363	0.926012	0.626546	0.535807
	16	3212	31554	2653	515	0.547656	0.534917	0.560394	0.983941	0.982565	0.985317	0.861819	0.85074	0.872898	0.922443	0.919608	0.925277	0.624624	0.531596
	17	3183	31590	2682	479	0.542711	0.529961	0.555461	0.985063	0.983736	0.986391	0.869197	0.858276	0.880118	0.921744	0.9189	0.924587	0.62345	0.527774
	18	3146	31629	2719	440	0.536402	0.52364	0.549165	0.98628	0.985006	0.987553	0.877301	0.866562	0.888039	0.92084	0.917984	0.923695	0.62132	0.522682
	19	3112	31674	2753	395	0.530605	0.517833	0.543378	0.987683	0.986476	0.98889	0.887368	0.876905	0.897831	0.920034	0.917168	0.922899	0.620154	0.518288
	20	3067	31729	2798	340	0.522933	0.51015	0.535716	0.989398	0.988277	0.990519	0.900205	0.890141	0.91027	0.918962	0.916083	0.92184	0.618178	0.512331
	21	3014	31782	2851	287	0.513896	0.501104	0.526688	0.991051	0.99002	0.992081	0.913057	0.903445	0.922668	0.91768	0.914785	0.920574	0.614745	0.504947
	22	2929	31847	2936	222	0.499403	0.486607	0.5122	0.993077	0.99217	0.993985	0.929546	0.920611	0.938482	0.915591	0.912669	0.918513	0.607294	0.492481
	23	2842	31923	3023	146	0.484569	0.471779	0.49736	0.995447	0.994711	0.996184	0.951138	0.943408	0.958868	0.913495	0.910548	0.916442	0.60033	0.480017
	24	2768	31997	3097	72	0.471952	0.459176	0.484729	0.997755	0.997237	0.998273	0.974648	0.968867	0.980429	0.911751	0.908784	0.914719	0.59511	0.469707
Algorithm31	2	662	31965	5203	104	0.112873	0.104774	0.120972	0.996757	0.996135	0.997379	0.86423	0.839972	0.888488	0.860014	0.856486	0.863541	0.170021	0.10963
	3	662	31965	5203	104	0.112873	0.104774	0.120972	0.996757	0.996135	0.997379	0.86423	0.839972	0.888488	0.860014	0.856486	0.863541	0.170021	0.10963
	4	662	31965	5203	104	0.112873	0.104774	0.120972	0.996757	0.996135	0.997379	0.86423	0.839972	0.888488	0.860014	0.856486	0.863541	0.170021	0.10963
	5	662	31965	5203	104	0.112873	0.104774	0.120972	0.996757	0.996135	0.997379	0.86423	0.839972	0.888488	0.860014	0.856486	0.863541	0.170021	0.10963
	6	662	31965	5203	104	0.112873	0.104774	0.120972	0.996757	0.996135	0.997379	0.86423	0.839972	0.888488	0.860014	0.856486	0.863541	0.170021	0.10963
	7	662	31965	5203	104	0.112873	0.104774	0.120972	0.996757	0.996135	0.997379	0.86423	0.839972	0.888488	0.860014	0.856486	0.863541	0.170021	0.10963
	8	662	31965	5203	104	0.112873	0.104774	0.120972	0.996757	0.996135	0.997379	0.86423	0.839972	0.888488	0.860014	0.856486	0.863541	0.170021	0.10963
	9	662	31965	5203	104	0.112873	0.104774	0.120972	0.996757	0.996135	0.997379	0.86423	0.839972	0.888488	0.860014	0.856486	0.863541	0.170021	0.10963
	10	662	31965	5203	104	0.112873	0.104774	0.120972	0.996757	0.996135	0.997379	0.86423	0.839972	0.888488	0.860014	0.856486	0.863541	0.170021	0.10963
	11	662	31967	5203	102	0.112873	0.104774	0.120972	0.996819	0.996203	0.997436	0.866492	0.842374	0.89061	0.860022	0.856494	0.863549	0.170154	0.109692
	12	662	31970	5203	99	0.112873	0.104774	0.120972	0.996913	0.996306	0.99752	0.869908	0.846006	0.89381	0.860033	0.856506	0.86356	0.170355	0.109786
	13	658	31974	5207	95	0.112191	0.104114	0.120268	0.997038	0.996443	0.997632	0.873838	0.850122	0.897554	0.859955	0.856428	0.863483	0.169637	0.109229
	14	652	31980	5213	89	0.111168	0.103123	0.119213	0.997225	0.996649	0.997801	0.879892	0.856485	0.903299	0.859839	0.856311	0.863367	0.168557	0.108393
	15	649	31983	5216	86	0.110656	0.102628	0.118685	0.997318	0.996752	0.997884	0.882993	0.859755	0.906231	0.859781	0.856253	0.86331	0.168016	0.107975
	16	644	31984	5221	85	0.109804	0.101802	0.117805	0.997349	0.996787	0.997912	0.883402	0.860104	0.9067	0.859669	0.85614	0.863199	0.166847	0.107153
	17	640	31988	5225	81	0.109122	0.101142	0.117102	0.997474	0.996925	0.998024	0.887656	0.864605	0.910707	0.859592	0.856062	0.863122	0.166123	0.106596
	18	630	31995	5235	74	0.107417	0.0994922	0.115342	0.997692	0.997167	0.998218	0.894886	0.87223	0.917542	0.859388	0.855856	0.862919	0.164109	0.105109
	19	623	32005	5242	64	0.106223	0.0983375	0.114109	0.998004	0.997516	0.998493	0.906841	0.885107	0.928576	0.859264	0.855732	0.862795	0.163034	0.104228
	20	614	32016	5251	53	0.104689	0.0968535	0.112524	0.998347	0.997903	0.998792	0.92054	0.900014	0.941065	0.859098	0.855565	0.86263	0.161522	0.103036
	21	601	32025	5264	44	0.102472	0.0947107	0.110234	0.998628	0.998223	0.999033	0.931783	0.912326	0.95124	0.858832	0.855298	0.862367	0.158869	0.1011
	22	584	32039	5281	30	0.0995737	0.0919104	0.107237	0.999065	0.99873	0.999399	0.95114	0.934088	0.968192	0.858494	0.854958	0.86203	0.155528	0.0986383
	23	574	32050	5291	19	0.0978687	0.0902641	0.105473	0.999408	0.999141	0.999674	0.96796	0.953785	0.982134	0.858306	0.854769	0.861843	0.153735	0.0972762
	24	551	32059	5314	10	0.0939471	0.0864802	0.101414	0.999688	0.999495	0.999881	0.982175	0.971225	0.993124	0.857812	0.854271	0.861353	0.148504	0.0936353
Algorithm32	2	3430	30273	2435	1796	0.584825	0.572214	0.597436	0.943996	0.941479	0.946512	0.656334	0.643457	0.66921	0.925553	0.922709	0.928398	0.553457	0.528821
	3	3412	30899	2453	1170	0.581756	0.569132	0.59438	0.963516	0.961464	0.965568	0.744653	0.732027	0.757279	0.926451	0.92365	0.929253	0.598788	0.545272
	4	3404	31110	2461	959	0.580392	0.567762	0.593022	0.970096	0.968232	0.97196	0.780197	0.767909	0.792485	0.926693	0.923905	0.929481	0.614816	0.550488
	5	3403	31214	2462	855	0.580222	0.567591	0.592852	0.973339	0.971576	0.975102	0.799202	0.787169	0.811234	0.926892	0.924111	0.929672	0.623339	0.55356
	6	3402	31262	2463	807	0.580051	0.56742	0.592683	0.974836	0.973121	0.97655	0.808268	0.796375	0.820161	0.926968	0.924191	0.929745	0.627244	0.554887
	7	3402	31306	2463	763	0.580051	0.56742	0.592683	0.976208	0.97454	0.977876	0.816807	0.805059	0.828555	0.927063	0.92429	0.929837	0.630981	0.556259
	8	3401	31339	2464	730	0.579881	0.567248	0.592513	0.977237	0.975604	0.978869	0.823287	0.811656	0.834919	0.927107	0.924336	0.929878	0.633657	0.557117
	9	3401	31360	2464	709	0.579881	0.567248	0.592513	0.977891	0.976282	0.979501	0.827494	0.815943	0.839045	0.927152	0.924383	0.929922	0.635459	0.557772
	10	3400	31372	2465	697	0.57971	0.567077	0.592343	0.978266	0.97667	0.979862	0.829876	0.81837	0.841381	0.927151	0.924382	0.92992	0.636348	0.557976
	11	3398	31385	2467	684	0.579369	0.566735	0.592003	0.978671	0.97709	0.980252	0.832435	0.820978	0.843892	0.927124	0.924355	0.929893	0.63718	0.55804
	12	3392	31404	2473	665	0.578346	0.565708	0.590985	0.979263	0.977704	0.980823	0.836086	0.824694	0.847477	0.927001	0.92423	0.929771	0.637957	0.55761
	13	3372	31437	2493	632	0.574936	0.562284	0.587588	0.980292	0.978771	0.981814	0.842158	0.830865	0.853451	0.926525	0.923749	0.929301	0.637928	0.555229
	14	3358	31470	2507	599	0.572549	0.559888	0.58521	0.981322	0.97984	0.982803	0.848623	0.837455	0.85979	0.926215	0.923435	0.928995	0.63877	0.553871
	15	3337	31514	2528	555	0.568968	0.556294	0.581643	0.982694	0.981266	0.984121	0.8574	0.846414	0.868385	0.925739	0.922953	0.928524	0.639563	0.551662
	16	3307	31543	2558	526	0.563853	0.551162	0.576545	0.983598	0.982208	0.984988	0.862771	0.851877	0.873664	0.924988	0.922192	0.927783	0.63772	0.547451
	17	3278	31580	2587	489	0.558909	0.546201	0.571616	0.984752	0.98341	0.986093	0.870188	0.859455	0.880921	0.924284	0.921479	0.927089	0.636714	0.54366
	18	3243	31619	2622	450	0.552941	0.540217	0.565666	0.985968	0.98468	0.987255	0.878148	0.867597	0.888698	0.923425	0.920609	0.926242	0.634983	0.538909
	19	3208	31665	2657	404	0.546974	0.534234	0.559714	0.987402	0.986181	0.988623	0.888151	0.877872	0.898429	0.922586	0.919759	0.925413	0.633856	0.534376
	20	3161	31720	2704	349	0.53896	0.526202	0.551718	0.989117	0.987982	0.990253	0.90057	0.89067	0.910469	0.92145	0.918608	0.924292	0.631709	0.528077
	21	3106	31774	2759	295	0.529582	0.516808	0.542356	0.990801	0.989756	0.991846	0.913261	0.903802	0.92272	0.920105	0.917246	0.922965	0.628211	0.520383
	22	3020	31842	2845	227	0.514919	0.502128	0.52771	0.992922	0.992004	0.993839	0.930089	0.921318	0.93886	0.917981	0.915093	0.920868	0.621113	0.507841
	23	2929	31919	2936	150	0.499403	0.486607	0.5122	0.995323	0.994576	0.996069	0.951283	0.943679	0.958887	0.915765	0.912849	0.918681	0.613859	0.494726
	24	2854	31997	3011	72	0.486616	0.473824	0.499407	0.997755	0.997237	0.998273	0.975393	0.969779	0.981007	0.913991	0.911054	0.916928	0.609065	0.48437
